# Supplementary material for: Correspondence between the Compositional and Aromatic Diversity of Leaf and Fruit Essential Oils and the Pomological Diversity of 43 Sweet Oranges (Citrus x aurantium var sinensis L.)
Source: Plants (Basel). 2023 Feb 21;12(5):990. doi: 10.3390/plants12050990 (PMC10005092; doi:10.3390/plants12050990)
Supplement: Supplementary file 1 [file plants-12-00990-s001.zip]

Archive with 6 entries (6 files):
- Supplemental S6_CATA data.xlsx
- Supplemental S2_Phenotypic data.xlsx
- Supplemental S3 LEO.xlsx
- Supplemental S4 PEO data.xlsx
- Supplemental S5_Triangular test result.xlsx
- Supplemental S1_list of accessions.pdf
