# Supplementary material for: Correspondence between the Compositional and Aromatic Diversity of Leaf and Fruit Essential Oils and the Pomological Diversity of 43 Sweet Oranges (Citrus x aurantium var sinensis L.)
Source: Plants (Basel). 2023 Feb 21;12(5):990. doi: 10.3390/plants12050990 (PMC10005092; doi:10.3390/plants12050990)
Supplement: Supplementary file 1 [file plants-12-00990-s001.zip › Supplemental S6_CATA data.xlsx]

## Sheet: Feuil1
Results of CATA questionnaire
	Group	Cultivar	fat*	sweet orange*	alembic juice*	bitter orange	orange juice*	albedo	zest*	fresh peel	dry peel	candied*	cooked	orange blossom	white blossom	lavander*	fresh	menthol	eucalyptus	pepper*	cardamom*	musky*	rosemary	citronnella*	lemon*	lime	blood orange*	pomelo	bergamot	oxydize*	hydrocarbon*
	a	Cam Mat	3	11	1	2	3	1	7	7	3	5	2	2	0	5	2	3	1	1	1	1	2	0	4	1	4	1	3	3	1
	b	Sanguinello	4	4	3	3	1	6	6	2	2	2	6	2	4	0	3	1	3	1	2	2	0	0	4	1	1	5	3	3	4
	c	Fisher navel	5	4	5	2	3	4	7	2	3	1	4	2	3	3	0	1	2	2	3	5	1	1	4	0	0	0	1	7	3
	b	Ruby	0	6	3	3	3	2	7	5	2	1	2	4	4	5	5	1	2	1	4	1	1	6	4	3	0	2	6	1	0
	a	Portugaise	1	8	0	5	2	3	5	7	3	3	2	0	3	4	4	4	1	1	1	4	0	1	4	3	3	1	4	1	1
	a	Cadenera	3	7	0	0	6	3	10	9	1	2	1	1	3	0	4	2	2	5	0	0	2	5	6	2	1	1	3	4	0
	b	Tarocco Chelif	5	7	1	2	3	6	3	4	1	3	2	2	4	2	2	2	0	0	1	3	0	3	6	1	1	4	2	6	4
	a	Pera	3	2	6	3	2	3	2	3	3	2	6	0	2	0	1	1	0	5	3	3	2	2	1	0	0	0	0	12	3
	d	Sakkaria Lokum	5	6	2	3	7	5	6	6	4	3	2	2	0	5	4	2	3	1	0	0	1	3	6	1	1	2	4	5	3
	a	Sweet	1	6	2	3	6	3	10	6	0	2	2	3	3	2	3	4	2	1	0	1	2	4	5	4	1	1	3	3	2
	d	Iaffaoui Douce	3	8	3	0	7	4	6	7	0	0	1	2	7	2	2	2	2	1	0	0	0	0	6	2	0	3	6	4	4
	b	Sanguinello Moscata Cuscuna	7	9	1	0	5	4	4	7	0	3	0	4	6	2	5	0	1	1	0	0	0	0	2	4	0	0	3	3	1
	a	Salustiana	1	11	0	1	7	0	7	6	1	3	0	2	3	3	6	5	2	2	2	0	2	0	7	4	2	2	1	2	0
	b	Maltaise demi sanguine SG	4	5	5	6	2	7	8	3	2	3	4	1	3	1	3	1	0	4	0	1	3	4	4	1	0	0	4	5	2
	b	Moro SG	4	7	2	6	4	3	10	5	4	5	4	2	1	1	4	4	4	2	1	1	3	2	6	4	1	2	2	2	1
	b	Boukhobza	1	6	1	4	2	3	13	7	2	3	1	2	4	4	1	2	2	6	1	1	0	3	9	0	2	0	4	3	3
	a	Pinneaple	3	10	3	0	4	4	6	6	3	4	3	5	5	4	3	0	2	2	1	0	2	1	5	0	0	2	2	1	3
	c	Cara Cara navel	0	10	1	1	6	1	6	4	1	3	1	3	3	1	5	0	4	3	2	1	0	3	7	2	2	1	3	3	4
	c	Navelate	4	8	4	5	2	4	9	3	1	1	3	4	2	5	3	3	0	2	3	2	3	4	4	3	0	0	1	3	1
	a	Natal	1	6	0	3	8	5	9	5	2	3	2	0	3	0	3	3	1	1	1	2	0	1	6	2	6	1	2	3	3
	a	Bisri	5	5	0	5	3	3	4	2	3	4	6	1	3	3	2	1	2	3	4	1	2	2	4	2	1	1	5	6	2
	c	Navelina SG	3	11	2	0	9	3	7	7	0	4	3	2	3	2	3	1	0	0	5	1	0	1	4	0	1	1	3	3	1
	b	Tarocco rosso	2	9	4	3	5	2	7	3	2	4	5	1	5	3	4	2	0	1	1	4	2	1	2	1	1	2	2	2	3
	c	Washington navel	0	8	1	5	3	2	8	4	3	2	2	2	1	3	3	0	2	3	0	3	2	0	9	2	1	2	2	1	1
	a	Salustiana SG	5	11	3	0	5	4	4	4	1	5	4	2	6	3	0	1	0	1	0	0	0	2	3	2	1	2	2	5	4
	a	Madame Vinous	4	9	1	2	4	5	11	4	0	2	1	4	4	2	2	2	1	3	1	0	0	2	8	4	5	0	4	1	3
	c	Navelina	1	12	1	3	6	7	7	5	3	2	1	2	2	5	1	3	2	2	1	4	0	2	2	1	1	3	2	3	0
	a	Lue Gim Gong	5	9	3	1	7	2	4	4	1	2	2	4	3	0	5	2	1	2	0	1	0	0	6	4	5	1	4	2	2
	c	Washington navel SG	3	8	2	0	6	6	7	7	1	2	3	3	3	3	5	1	1	1	0	0	0	2	7	4	0	3	2	3	3
	b	Petit Pierre demi sanguine	4	8	2	3	3	5	7	4	3	2	5	2	4	4	4	2	3	2	1	4	1	2	6	1	2	0	2	1	1
	a	Tarocco	6	5	1	5	3	3	8	2	4	3	2	2	3	5	0	1	0	1	2	3	0	6	5	3	1	1	2	4	0
	a	Fukuhara	5	8	2	3	4	2	6	6	1	3	1	1	3	4	3	0	1	0	0	0	0	1	10	3	2	1	1	4	1
	a	Quintela	2	9	1	0	5	0	6	6	0	1	0	2	3	4	6	4	3	2	1	1	1	2	8	4	3	3	2	2	0
	a	Huan Pi Chen	1	8	3	2	8	2	8	5	1	9	1	1	3	3	2	1	1	2	0	2	2	0	4	2	3	1	6	1	2
	a	Valencia late SG	4	8	4	2	3	4	6	3	4	1	5	3	3	1	3	3	3	3	1	3	2	5	1	2	2	3	0	4	1
	a	Shamouti	6	7	1	3	8	2	6	5	1	5	1	3	2	3	4	2	0	0	0	0	2	1	2	2	2	0	2	3	2
	b	Sanguine	3	7	3	4	5	4	8	3	2	6	2	4	2	3	2	3	2	2	2	2	0	1	6	2	1	3	4	1	2
	b	Sanguinelli	7	7	3	1	6	5	5	5	0	1	1	5	4	4	6	1	2	1	1	3	0	4	8	1	0	2	2	3	2
	b	Maltaise demi sanguine	3	7	4	1	1	3	5	5	1	2	3	3	3	4	1	2	0	6	2	4	0	1	3	1	1	1	2	9	4
	a	Hamlin	8	9	2	2	2	2	1	2	3	5	2	3	5	6	0	0	4	0	2	3	1	2	2	3	0	1	2	3	5
	a	Maltaise blonde	4	9	3	4	4	1	7	5	1	0	4	1	2	3	4	0	0	2	0	2	3	1	6	1	4	1	2	3	2
	b	Sokotoro	5	9	0	4	7	4	7	5	2	2	1	1	6	6	4	3	3	2	1	2	2	3	6	4	1	5	5	1	1
	a	Parson Brown	2	3	3	4	4	2	5	7	2	1	4	5	4	0	6	2	2	5	0	0	0	0	4	4	2	1	2	4	0
		Total	146	327	92	109	194	144	285	207	77	120	107	100	140	123	133	78	67	86	51	71	44	84	216	91	65	66	117	143	85
a=blond
b=blood		* The descriptor are significantly different between cultivars according to Cochran's Q test.
c=navel
d=acideless
