# Supplementary material for: Correspondence between the Compositional and Aromatic Diversity of Leaf and Fruit Essential Oils and the Pomological Diversity of 43 Sweet Oranges (Citrus x aurantium var sinensis L.)
Source: Plants (Basel). 2023 Feb 21;12(5):990. doi: 10.3390/plants12050990 (PMC10005092; doi:10.3390/plants12050990)
Supplement: Supplementary file 1 [file plants-12-00990-s001.zip › Supplemental S2_Phenotypic data.xlsx]

## Sheet: Feuil1
Mean values of phenotypical and chemical traits
	Cultivar	Fruit weight (g)	PD/ED ratio	CCI	Nb segments	Peel thickness (mm)	TSS (°Brix)	Acidity (%)	PEO yield (% w/w)	LEO yield (% w/w)
	Bisri	244.48	1	6.27	9.8	4.338	10.06	0.99	6.05305	0.0379085
	Lue Gim Gong	188.24	0.98	3.45	10	3.82	10.41	1.75	6.36008	0.0429333
	Natal	156.54	0.97	3.77	9.6	3.414	11.18	1.7	6.16	0.0914474
	Salustiana SG	180.52	0.93	4.98	10.4	3.034	12.29	0.62	4.74589	0.055414
	Salustiana	170.85	0.93	4.61	10	3.974	9.46	0.82	7.49687	0.0357616
	Portugaise	127.33	0.88	6.48	9.6	3.456	9.71	1.29	8.48674	0.0425806
	Ruby	157.01	0.85	5.65	10.8	3.968	9.83	1.02	8.07447	0.0484043
	Sanguinello	151.55	1	4.83	9.4	4.474	12.94	0.8	5.50633	0.0330729
	Pera	201.21	1.24	4.68	9.2	4.936	8.99	0.74	3.63368	0.0716012
	Sokotoro	154.88	1.03	3.72	9.2	4.268	10.6	0.96	8.41973	0.0904437
	Sanguinello MoscataCuscuna	165.6	0.9	5.27	9.6	2.632	13.55	0.7	6.06918	0.041791
	Tarocco Chelif	208.32	0.92	4.8	10.8	5.118	12.04	1.13	3.67002	0.0342857
	Tarocco	231.64	1.06	5.21	10	5.122	10.95	0.53	6.68354	0.0280255
	Tarocco Rosso	202.18	0.9	6.73	10.2	4.444	10.17	1.19	8.20835	0.00735931
	Petit Pierre demi sanguine	148.58	0.95	5.77	9.6	3.458	10.73	0.9	5.21796	0.0641975
	Boukhobza	173.68	0.92	5.45	13.8	3.484	11.14	0.47	6.2	0.100658
	Huan Pi Chen	177.28	0.84	0.55	10.2	4.024	9.92	1.02	7.02654	0.137805
	Pinneaple	182.92	0.88	7.27	11	4.274	9.05	0.55	4.83031	0.0626506
	Parson Brown	204.64	0.96	7.26	11	4.536	8.64	0.72	9.05877	0.0903614
	Madame Vinous	288.84	1.01	3.92	9.8	5.188	11.65	1	6.37225	0.0985915
	Navelina	433.78	1.1	8.66	11.4	7.896	10.42	0.42	6.32332	0.0465409
	Navelina SG	375.52	1.07	5.78	11.2	6.954	8.62	0.57	6.27429	0.043
	Navelate	275.56	0.98	3.39	8.2	5.02	11.03	0.71	5.35	0.0394336
	Cara Cara Navel	379.48	0.98	5.21	14.4	4.406	9.88	0.91	4.44245	0.0434783
	Washington Navel	328.36	0.96	4.66	10	5.318	9.57	0.84	4.24302	0.0692683
	Washington Navel SG	362.48	0.95	3.82	11.4	4.866	9.12	0.65	5.39487	0.0460674
	Fukuhara	261.2	0.95	4.97	9.6	5.882	9.38	1.16	5.75369	0.0666667
	Fisher Navel	479.34	1.01	4.19	11.2	6.52	9.22	0.48	3.77283	0.0620879
	Sanguine	275.76	1.01	5.49	11.4	5.684	9.56	1.02	4.45868	0.0360976
	Moro SG	344.08	0.92	4.3	10.4	7.174	8.76	0.75	4.0097	0.0661202
	Sanguinelli	237.22	0.97	4.85	11.8	4.926	9.7	1.11	6.2699	0.088764
	Maltaise Blonde	221	0.98	5.57	9.4	4.964	9.7	1.05	4.75352	0.0472393
	Hamlin	245.9	0.93	6.54	9.8	4.558	10.63	0.74	6.18355	0.0706806
	Cadenera	259.28	0.93	5.15	10.2	4.546	10.39	0.87	8.06605	0.0913265
	Maltaise demi sanguine	307.84	0.92	4.96	11.4	6.444	9.21	1.09	3.61792	0.0649038
	Maltaise demi sanguine SG	220.12	1	4.31	10.2	5.184	9.98	0.86	6.27943	0.0635359
	Shamouti	247.3	1.12	3.64	8.8	6.434	8.81	1	3.64033	0.0779221
	Sweet	227.16	0.94	4.66	10.2	5.188	9.45	0.74	3.5609	0.123504
	Quintela	278.48	0.95	5.73	9.8	6.25	9.41	0.98	5.71084	0.0819905
	Valencia Late SG	222.48	0.93	2.84	10	4.25	8.73	1.23	5.1129	0.0905702
	Iaffaoui Douce	353.94	1.03	5.43	10.8	7	10.18	0.02	2.84713	0.0492891
	Sakkaria Lokum	265.26	0.87	6.27	11.4	5.986	11.47	0.01	6.85268	0.0462555
	Cam Mat	379.84	0.89	5.48	10.8	6.134	11.02	0.97	7.07707	0.0566502
	PD: polar diameter; ED: equatorial diameter
