# Supplementary material for: Correspondence between the Compositional and Aromatic Diversity of Leaf and Fruit Essential Oils and the Pomological Diversity of 43 Sweet Oranges (Citrus x aurantium var sinensis L.)
Source: Plants (Basel). 2023 Feb 21;12(5):990. doi: 10.3390/plants12050990 (PMC10005092; doi:10.3390/plants12050990)
Supplement: Supplementary file 1 [file plants-12-00990-s001.zip › Supplemental S3 LEO.xlsx]

## Sheet: Feuil1
Table of leaf essential oil composition
	Compound	IK A	IK P	Tarocco Rosso	Cadenera	Parson Brown	Navelate	Fisher Navel	Navelina SG	Moro SG	Cara Cara Navel	Fukuhara	Sanguinelli	Madame Vinous	Navelina	Hamlin	Washington Navel SG	Washington Navel	Sanguine	Cam Mat	Iaffaoui Douce	Quintela	Sweet	Maltaise Blonde	Sakkaria Lokum	Valencia Late SG	Maltaise demi sanguine SG	Shamouti	Portugaise	Sanguinello MoscataCuscuna	Pera	Ruby	Tarocco Chelif	Natal	Maltaise demi sanguine	Salustiana SG	Bisri	Sokotoro	Salustiana	Sanguinello	Lue Gim Gong	Petit Pierre demi sanguine	Tarocco	Pinneaple	Boukhobza	Huan Pi Chen
	hexanal	774	1087	0.000318	0.000466	0.000213	0.000566	0.000158	0.000221	0.000217	0.000166	6.8e-05	0.000242	0.000362		0.000174	0.00022	0.000128	3e-05	0.000134	0.000325	0.000223	0.000258	0.000272	8.1e-05	0.00063	4.3e-05	0.000576	0.000312	9.1e-05	0.000131	0.000399	0.000164	0.000464	0.000272	0.000284	0.000189	0.000254	0.000417	0.000133	0.000158	0.000282	0.000263	0.000161	0.000153	0.000162
	2-hexenal	825	1225	0.004086	0.006066	0.007424	0.008844	0.003852	0.004662	0.002674	0.001987	0.003127	0.004671	0.007342	0.002195	0.005006	0.005721	0.002651	0.004039	0.002854	0.00656	0.005181	0.004467	0.006208	0.004407	0.008758	0.002253	0.008134	0.006602	0.005136	0.005713	0.008078	0.003334	0.009565	0.007358	0.005222	0.003001	0.004139	0.006711	0.004666	0.003015	0.005624	0.004834	0.004884	0.004229	0.00371
	hexanol	839	1184	7.7e-05	0.000247	0.000684	0.000646	0.000198	0.000521	3.5e-05	2.7e-05	0.000252	0.00012	0.000304	5.8e-05	0.000125	0.000192	0.000174	0.000273	0.000178	0.000376	0.000109	0.00011	6e-05	0.000358	0.000583	5.2e-05	0.000248	8.7e-05	0.000404	0.000493	0.000203	0.000171	0.00021	0.000601	0.00028		0.000279		0.000229	0.000276	0.000361	0.000297	0.000535	0.000376	0.000236
	α-thujene	922	1017	0.01194	0.003956	0.003832	0.004437	0.004077	0.003181	0.004012	0.004955	0.003111	0.005195	0.003685	0.004369	0.005639	0.004701	0.004234	0.005041	0.004191	0.004395	0.005057	0.00481	0.003846	0.004737	0.004029	0.00442	0.004561	0.006761	0.00517	0.004699	0.005182	0.006104	0.004699	0.003974	0.005709	0.006428	0.005527	0.015245	0.004339	0.003964	0.004032	0.003512	0.002698	0.00447	0.003986
	α-pinene	930	1017	0.013538	0.01374	0.011055	0.013808	0.014212	0.009418	0.012839	0.012636	0.008288	0.015799	0.013306	0.011489	0.018693	0.013328	0.011582	0.013022	0.012114	0.012108	0.013663	0.014499	0.014622	0.013506	0.011974	0.012058	0.016334	0.014693	0.015961	0.015265	0.014776	0.015671	0.012703	0.015531	0.013908	0.0149	0.015914	0.01108	0.012147	0.011065	0.014875	0.012342	0.00987	0.018831	0.015852
	camphene	943	1067		0.000382	0.000402	0.00038	0.000376	0.000294	0.000326	0.000353	0.000254	0.000431	0.000393	0.000328	0.000492	0.000366	0.000328	0.000423	0.000343	0.00038	0.000399	0.000447	0.000392	0.000409	0.000372	0.000338	0.000427	0.000389	0.000421	0.000434	0.000416	0.00044	0.000347	0.000472	0.000336	0.000362	0.000441	8.4e-05	0.000362	0.000368	0.000453	0.000335	0.000263	0.000425	0.000409
	sabinene	965	1125	0.362818	0.421658	0.458652	0.393624	0.427853	0.383911	0.367756	0.390865	0.33697	0.4415	0.453387	0.341495	0.603163	0.409018	0.389261	0.505301	0.39274	0.417076	0.430714	0.492706	0.4506	0.47817	0.424606	0.36723	0.466678	0.38835	0.541638	0.488123	0.439768	0.441201	0.420956	0.541751	0.383282	0.387149	0.477291	0.337933	0.382071	0.336139	0.505581	0.351395	0.408115	0.463143	0.426795
	β-pinene	970	1114	0.024377	0.020527	0.020524	0.021021	0.021003	0.016971	0.020137	0.020805	0.015627	0.022662	0.020997	0.018714	0.027346	0.020192	0.019093	0.023078	0.02012	0.021267	0.024032	0.022811	0.022742	0.023378	0.020688	0.020146	0.023321	0.025978	0.024602	0.023912	0.024833	0.025079	0.020389	0.024694	0.024441	0.022891	0.023576	0.022032	0.02102	0.034114	0.02407	0.021591	0.018239	0.025182	0.022056
	myrcene*	980	1163	0.030649	0.029992	0.025658	0.030098	0.032028	0.025184	0.029695	0.028703	0.026468	0.03436	0.029834	0.027223	0.039465	0.030309	0.027832	0.030043	0.027569	0.03028	0.030349	0.030189	0.030838	0.031689	0.026919	0.028978	0.034277	0.028719	0.03816	0.034618	0.032064	0.033765	0.030125	0.032075	0.030124	0.033679	0.032901	0.023211	0.030162	0.027938	0.03296	0.030063	0.028177	0.036504	0.034408
	octanal*	980	1294		0.000275	0.000445	0.000659	0.000191	0.000312		0.000116	0.000223					3.6e-05	0.000205		0.000226	4e-05		3.4e-05		0.000124	0.000123					0.000108	0.000103								3e-05	3.4e-05	0.000151	0.000194	0.000108	0.000237	4.6e-05
	α-phellandrene	996	1168	0.000237	0.002349	0.001653	0.00216	0.002561	0.001542	0.001603	0.001567	0.001965	0.002811	0.003029	0.001685	0.001609	0.002164	0.002216	0.00148	0.001812	0.002248	0.002249	0.002086	9e-05	0.001577	0.002052	0.001572	0.002157	0.000193	0.001907	0.002496	0.002365	0.000138	0.002525	0.001911	0.001201	0.001351	0.002319	0.000201	0.00241	0.002501	0.002524	0.001676	0.002008	0.002537	0.003261
	δ-3-carene	1005	1150	0.030667	0.035106	0.019103	0.026917	0.040266	0.036886	0.0254	0.027314	0.033261	0.045901	0.030547	0.030404	0.015703	0.038203	0.032567	0.019362	0.022568	0.029123	0.032607	0.023047	0.026775	0.010296	0.021477	0.024996	0.037066	0.036278	0.020714	0.026886	0.034955	0.019905	0.038969	0.020732	0.036765	0.044913	0.027967	0.031997	0.036662	0.034771	0.019709	0.03235	0.034052	0.029968	0.044732
	α-terpinene	1008	1184	0.001833	0.007893	0.008016	0.010245	0.007731	0.00381	0.007378	0.006518	0.00637	0.008845	0.011617	0.007277	0.007147	0.006596	0.007991	0.005811	0.009301	0.009896	0.008284	0.009016	0.002724	0.012669	0.009516	0.007805	0.006196	0.001882	0.009471	0.011201	0.008727	0.003665	0.00855	0.00758	0.003735	0.00438	0.009721	0.00217	0.011249	0.010114	0.014052	0.006369	0.005927	0.011414	0.010468
	p-cymene	1011	1275	0.055226	0.013131	0.015418	0.012754	0.012738	0.019161	0.02244	0.024675	0.013851	0.016527	0.006082	0.024602	0.014962	0.014387	0.015242	0.016837	0.016625	0.011314	0.013213	0.010373	0.031504	0.01557	0.009133	0.021824	0.013702	0.035035	0.015297	0.01158	0.014825	0.040882	0.015011	0.011305	0.032015	0.040556	0.0112	0.043314	0.016043	0.014808	0.006678	0.02924	0.017187	0.014468	0.009947
	β-phellandrene*	1023	1215	0.005281	0.006818	0.006141	0.006609	0.007278	0.005744	0.006225	0.006342	0.006289	0.007838	0.006927	0.006021	0.007462	0.006558	0.006507	0.006273	0.006187	0.007051	0.006852	0.006801	0.006036	0.007211	0.006334	0.006339	0.007084	0.00523	0.007115	0.007843	0.007351	0.006533	0.007077	0.006743	0.006528	0.007309	0.006997	0.003587	0.006995	0.007141	0.007357	0.006704	0.006681	0.00805	0.007903
	limonene*	1023	1208	0.02979	0.033802	0.019372	0.032583	0.042831	0.031252	0.038818	0.041636	0.034789	0.024504	0.032068	0.033412	0.030376	0.030985	0.031271	0.020568	0.040472	0.0233	0.028548	0.026721	0.048062	0.033059	0.022616	0.033516	0.028429	0.070716	0.029714	0.024377	0.03774	0.040573	0.049436	0.019235	0.052342	0.049505	0.025123	0.045196	0.026278	0.025938	0.01987	0.035704	0.021903	0.044882	0.046918
	(Z)-β-ocimene	1024	1235	0.001182	0.001654	0.001314	0.002225	0.00207	0.001549	0.002361	0.00193	0.001953	0.001889	0.002064	0.001872	0.002413	0.002284	0.001741	0.002185	0.001878	0.002083	0.002062	0.001612	0.001882	0.001653	0.001914	0.002806	0.002962	0.001524	0.002566	0.001763	0.00193	0.002294	0.00184	0.00227	0.001631	0.002079	0.00253	0.000538	0.002826	0.002286	0.002063	0.00177	0.001782	0.001526	0.00218
	(E)-β-ocimene	1036	1253	0.021854	0.043394	0.03436	0.055163	0.056077	0.037165	0.059811	0.047413	0.054604	0.045378	0.060603	0.049209	0.064273	0.058383	0.046545	0.057868	0.050386	0.05155	0.0568	0.043936	0.049574	0.046597	0.049685	0.066261	0.080409	0.032372	0.06879	0.050321	0.047921	0.053711	0.048666	0.065389	0.033035	0.040606	0.071762	0.009543	0.074253	0.058872	0.062229	0.044813	0.048333	0.041527	0.063058
	γ-terpinene	1048	1248	0.006808	0.018114	0.01925	0.023424	0.018031	0.010783	0.020459	0.019968	0.016539	0.020696	0.020904	0.021214	0.018257	0.016397	0.019743	0.015887	0.023365	0.022583	0.019814	0.0201	0.008454	0.031372	0.021093	0.022481	0.015344	0.007406	0.023208	0.024736	0.021755	0.016483	0.020837	0.015825	0.013945	0.016665	0.021666	0.006724	0.025937	0.0249	0.026036	0.019223	0.016274	0.025372	0.021081
	trans sabinene hydrate	1054	1465	0.00332	0.004633	0.007403	0.004804	0.004755	0.007102	0.004526	0.004286	0.006527	0.004474	0.00429	0.00537	0.004795	0.004036	0.005699	0.007985	0.00528	0.004843	0.004336	0.005242	0.00557	0.007241	0.005734	0.004008	0.004622	0.00286	0.0054	0.006212	0.003618	0.004109	0.005422	0.006053	0.002653	0.003139	0.004473	0.005515	0.003193	0.005194	0.005813	0.003455	0.006968	0.003189	0.003625
	terpinolene	1078	1286	0.003231	0.009911	0.007834	0.009962	0.010678	0.00723	0.009787	0.008878	0.009764	0.011814	0.010422	0.010461	0.007483	0.010042	0.010359	0.006771	0.009545	0.010647	0.009901	0.008538	0.004838	0.009641	0.008919	0.010303	0.009354	0.004586	0.009648	0.01062	0.010384	0.006269	0.010839	0.007255	0.007251	0.008283	0.009692	0.001955	0.012167	0.012104	0.010059	0.010233	0.009816	0.011316	0.012414
	linalool	1083	1549	0.091735	0.11828	0.131863	0.117093	0.102602	0.136756	0.105922	0.103444	0.139939	0.093371	0.090631	0.120558	0.013171	0.081651	0.11703	0.094449	0.119828	0.113113	0.113033	0.112668	0.095955	0.067611	0.137648	0.095225	0.063198	0.049718	0.021243	0.0885	0.06834	0.047916	0.069184	0.065402	0.097718	0.043502	0.073162	0.160599	0.087165	0.123388	0.080263	0.100938	0.09734	0.063351	0.072616
	cis-p-menth-2-en-1-ol	1108	1563	0.007561	0.004144	0.005559	0.004928	0.003918	0.004313	0.006101	0.006282	0.005192	0.004574	0.004002	0.006934	0.003689	0.003823	0.005425	0.004629	0.005933	0.005006	0.00425	0.004157	0.005598	0.006927	0.005074	0.006288	0.003092	0.004109	0.004848	0.00489	0.004471	0.007048	0.004638	0.00356	0.005295	0.006572	0.004294	0.005326	0.006008	0.006033	0.004798	0.00642	0.004993	0.004586	0.003941
	trans-p-menth-2-en-1-ol	1124	1628	0.007211	0.002401	0.003368	0.003016	0.002293	0.002546	0.00391	0.004069	0.003191	0.002928	0.002171	0.004256	0.002338	0.002479	0.003425	0.002764	0.003719	0.003318	0.002764	0.002538	0.002849	0.004474	0.003253	0.004032	0.001967	0.003477	0.00298	0.002962	0.002883	0.004535	0.002971	0.001886	0.003919	0.004551	0.002728	0.006767	0.003975	0.003801	0.002702	0.003819	0.00273	0.002733	0.002249
	citronellal	1131	1492	0.009391	0.028764	0.016809	0.017084	0.021713	0.04695	0.020656	0.023402	0.042699	0.013299	0.031561	0.043168	0.001188	0.03902	0.033864	0.015586	0.020873	0.020768	0.023698	0.014644	0.016389	0.009086	0.020665	0.024254	0.017493	0.040267	0.003185	0.00814	0.032378	0.004916	0.033813	0.01448	0.020754	0.013056	0.01639	0.029108	0.019308	0.032667	0.00725	0.012033	0.052884	0.012946	0.021166
	terpinen-4-ol	1162	1604	0.149358	0.071895	0.096311	0.089648	0.06818	0.073064	0.112723	0.115685	0.08857	0.081601	0.069477	0.125261	0.062463	0.0678	0.09623	0.073592	0.105235	0.091908	0.075562	0.071361	0.094654	0.12131	0.090863	0.118	0.053153	0.077827	0.084766	0.082464	0.080893	0.128244	0.079184	0.058914	0.102621	0.126051	0.07476	0.100135	0.1162	0.109377	0.082311	0.121332	0.083882	0.084598	0.0692
	α-terpineol	1173	1698	0.008651	0.00599	0.008465	0.007164	0.006463	0.007477	0.00624	0.006708	0.006486	0.006897	0.003168	0.006411	0.002237	0.004869	0.00839	0.003859	0.009027	0.006376	0.005715	0.005655	0.004469	0.005292	0.007282	0.005585	0.003584	0.002721	0.002769	0.006228	0.002882	0.005235	0.003781	0.003704	0.004296	0.004463	0.00446	0.005022	0.006961	0.00833	0.005339	0.007613	0.00614	0.007158	0.006095
	trans-p-menth-1-en-3-ol	1180	1680	0.001923	0.000803	0.001056	0.001034	0.000765	0.000829	0.001376	0.001383	0.001014	0.000988	0.000766	0.001528	0.000762	0.000883	0.001178	0.000834	0.001217	0.001028	0.000895	0.00083	0.001076	0.001365	0.000935	0.00146	0.000695	0.001226	0.000974	0.00094	0.001056	0.001932	0.000984	0.000612	0.001537	0.00192	0.000911	0.001842	0.001435	0.001312	0.000888	0.001483	0.000863	0.000982	0.000793
	decanal	1184	1501	0.000891	0.000993	0.001387	0.001706	0.000891	0.001493	0.001061	0.001097	0.001742	0.000481	0.001321	0.002394		0.001017	0.001344	0.000722	0.001256	0.001443	0.001031	0.000839	0.000844	0.00107	0.000859	0.001049	0.00036	0.001623		0.000659	0.00146	0.000329	0.001022	0.00049	0.001732	0.000856	0.001	0.001764	0.001442	0.00101	0.000674	0.001206	0.000823	0.000842	0.001015
	cis-p-menth-1-en-3-ol	1190	1745	0.002498	0.00106	0.001514	0.001343	0.000996	0.001065	0.001882	0.001844	0.001413	0.001263	0.000979	0.002045	0.000985	0.001067	0.001511	0.001106	0.001655	0.001565	0.001127	0.001033	0.001358	0.001994	0.001532	0.001919	0.000815	0.001198	0.001311	0.001338	0.001285	0.00195	0.001338	0.000841	0.001719	0.002059	0.001149	0.001462	0.001998	0.001799	0.001209	0.001925	0.001283	0.001335	0.001092
	nerol	1211	1801	0.003269	0.004434	0.003461	0.004628	0.005273	0.009579	0.00473	0.005442	0.007038	0.003101	0.004377	0.00743	0.00084	0.008939	0.005448	0.003013	0.004105	0.002846	0.003989	0.002597	0.002614	0.002271	0.00419	0.009124	0.00587	0.010277	0.002259	0.00219	0.006207	0.001411	0.006876	0.003115	0.004513	0.004994	0.003508	0.005813	0.00449	0.006645	0.001879	0.00363	0.010155	0.002814	0.004364
	neral*	1216	1685	0.011786	0.01825	0.013587	0.016935	0.015253	0.023792	0.013692	0.013234	0.026354	0.013758	0.016273	0.01061	0.000449	0.024231	0.018949	0.006345	0.016856	0.016443	0.014989	0.009839	0.007572	0.002658	0.0158	0.012346	0.007462	0.015704	0.00422	0.005898	0.011955	0.003062	0.015275	0.006102	0.010603	0.005232	0.010826	0.017167	0.008281	0.01667	0.006482	0.019889	0.019514	0.011843	0.015814
	geraniol	1235	1848	0.001998	0.001805	0.001457	0.002123	0.001733	0.003517	0.001099	0.001209	0.002844	0.0014	0.001	0.001054	0.000398	0.002303	0.002114	0.000386	0.001471	0.00149	0.001477	0.001133	0.000626	0.00041	0.001521	0.003085	0.001631	0.00105	0.000257	0.000476	0.001303	0.001771	0.000857	0.000667	0.000939	0.001245	0.001242	0.001435	0.000912	0.001367	0.000628	0.000727	0.001767	0.001099	0.001465
	geranial	1243	1735	0.017969	0.024125	0.018709	0.023056	0.020216	0.031515	0.018829	0.01845	0.035674	0.018408	0.021743	0.014714	0.000953	0.032555	0.025468	0.009135	0.022547	0.021885	0.019866	0.013184	0.012606	0.003943	0.020873	0.017148	0.010093	0.022335	0.005696	0.008254	0.016879	0.005775	0.021254	0.00826	0.015978	0.009739	0.014336	0.026215	0.011408	0.022801	0.008775	0.0289	0.026165	0.016012	0.021511
	methyl geraniate	1301	1680	0.001065	0.000446	6.3e-05	0.000345	0.000736	0.001234	0.00057	0.000523	0.001268	0.000451	0.000491	0.000872	0.000111	0.001075	0.00085	0.000188	0.000372	0.00024	0.0005	0.000245	0.000546	6.4e-05	0.00039	0.000576	0.000522	0.004146	0.000915	0.000123	0.000897		0.00127	0.000215	0.000489	0.00095	0.000367	0.000357	0.00067	0.000591		0.001648	0.001411	0.000425	0.000608
	citronellyl acetate	1334	1662	0.002155	0.002296	0.000575	0.00089	0.001842	0.003099	0.002109	0.001385	0.004308	0.001879	0.00088	0.001841	0.000464	0.003684	0.001517	0.001069	0.00114	0.001151	0.001459	0.000783	0.001937	0.000527	0.000768	0.002143	0.002043	0.008726	0.000689	0.000709	0.003061	0.001383	0.003023	0.001372	0.002367	0.004712	0.001505	0.002543	0.002905	0.002454	0.000638	0.001129	0.003363	0.000516	0.00301
	neryl acetate	1342	1728	0.0022	0.003171	0.001347	0.001999	0.002595	0.002992	0.00241	0.002126	0.005537	0.001691	0.001968	0.001595	0.000416	0.005206	0.002331	0.001298	0.002189	0.001996	0.002274	0.001331	0.001901	0.000448	0.001313	0.001881	0.001104	0.00665	0.001111	0.00054	0.002762	0.001053	0.003015	0.001172	0.002789	0.002605	0.001739	0.003779	0.002437	0.00195	0.00061	0.00132	0.003078	0.000629	0.003739
	geranyl acetate	1359	1758	0.000859	0.002915	0.000806	0.001363	0.001576	0.003463	0.000993	0.001618	0.004499	0.00143	0.00106	0.001658		0.002717	0.002409	0.000585	0.001408	0.001901	0.001889	0.001211	0.001445	0.000145	0.000809	0.001137	0.000755	0.00069		0.000255	0.001699	0.000535	0.001165	0.000562	0.002457	0.001578	0.000825	0.003274	0.000864	0.001047	0.000231	0.000551	0.001407	0.000351	0.002569
	β-elemene	1387	1590	0.004311	0.002295	0.001057	0.004856	0.003139	0.002496	0.007526	0.002952	0.003165	0.003473	0.002258	0.004237	0.003346	0.003255	0.002606	0.004044	0.002259	0.003787	0.00271	0.00188	0.004042	0.003734	0.002214	0.005396	0.008073	0.003008	0.004504	0.003855	0.003666	0.006521	0.003614	0.004311	0.005423	0.005912	0.004329	0.002921	0.004668	0.003606	0.004381	0.004237	0.003835	0.004664	0.003586
	(E)-β-caryophyllene	1417	1591	0.000143	0.00048	0.000201	0.00087	0.000626	0.000447	0.001316	0.000531	0.000597	0.00067	0.000379	0.000596	0.001325	0.00066	0.000451	0.000693	0.000483	0.000633	0.000509	0.000395	0.000724	0.000887	0.000406	0.000942	0.001925	0.006324	0.001533	0.000642	0.000836	0.001507	0.000967	0.000756	0.001276	0.001316	0.000798	0.000393	0.00101	0.000679	0.000872	0.001187	0.000934	0.001195	0.000725
	(E)-β-farnesene	1450	1666	0.000102	0.000197		0.000541	0.000274	0.000216	0.000817	0.00027	0.00028	0.000351	0.000152	0.000407	0.000427	0.000325	0.00023	0.00036	0.000215	0.000319	0.000267	0.000123	0.000314	0.000392		0.000608	0.000934	0.000822	0.000574	0.000391	0.000361	0.000866	0.000379	0.000421	0.000637	0.000739	0.000431		0.00052	0.000386	0.000444	0.000499	0.000376	0.000527	0.000315
	β-elemol	1533	2078	0.000519	0.000304	0.000309	0.000557	0.000408	0.000602	0.00093	0.000584	0.000574	0.000419	0.000386	0.000976	0.0002	0.000488	0.00054	0.00092	0.000387	0.000636	0.000368	0.000314	0.000725	0.000391	0.000408	0.000948	0.000645	0.000507	0.000296	5.7e-05	0.000396	0.000846	0.000349	0.00078	0.000502	0.000578	0.000539		0.000668	0.000529	0.000617	0.000532	0.000421	0.000335	0.000452
	(E)-nerolidol	1547	2041	0.000792	0.000303	0.000228	0.000342	0.000288	0.000368	0.000791	0.000427	0.000405	0.000416	0.000275	0.000505	0.000365	0.000322	0.000344	0.000559	0.00027	0.00035	2.5e-05	0.000181	0.000525	0.000342	0.000247	0.0009	0.000696	0.000632	0.00041	0.00036	0.000409	0.00119	0.000368	0.000607	0.000604	0.000693	0.000435	0.000426	0.000623	0.000404	0.000477	0.000559	0.000428	0.000273	0.000335
	β-caryophyllene oxide	1569	1960	0.000987	0.000166		0.000309	0.000298	0.000323	0.000491	0.0003	0.00032	0.000164	8.5e-05	0.000512	0.000356	0.000487	0.000223	0.000295	0.00019	0.000151	0.000227		0.000476	3.1e-05		0.0005	0.000975	0.00161	0.000534		3.1e-05	0.000999	0.000187	0.000318	0.000386	0.000597	0.00026	8e-05	0.000905	0.000278	0.000164	0.000395	4e-05		0.000169
	T-muurolol	1638	2229		0.000222	0.000197	0.000447		0.000271	0.001036	0.000371	0.000292	0.000293	2.6e-05	0.000678	3.9e-05	0.000349	0.000279	0.000538	0.000228	0.000321	0.00022	0.000148		0.000446		0.000859	0.000611	0.000659	0.000254	5.6e-05	0.00033	0.000995	0.000334	0.000584	0.000629	0.000904	0.000335	0.000416	0.000596	0.000419	0.000389	0.000552	6.7e-05	6.7e-05	0.000304
	β-sinensal	1674	2227	0.036208	0.017394	0.01652	0.022517	0.020862	0.015908	0.026287	0.02091	0.023966	0.019203	0.017448	0.025492	0.016555	0.022051	0.018585	0.016422	0.019466	0.022002	0.0166	0.016145	0.017312	0.016978	0.017179	0.029054	0.026705	0.034636	0.017099	0.018777	0.023398	0.020653	0.023015	0.017291	0.035016	0.044236	0.016727	0.023713	0.021766	0.022852	0.013511	0.042891	0.019065	0.022885	0.017656
	α-sinensal	1725	2328	0.003255	0.002667	0.002515	0.002635	0.000304	0.001946	0.004866	0.003932	0.003126	0.003649	0.002787	0.004785	0.004205	0.00397	0.00358	0.004474	0.003349	0.004239	0.002768	0.002164	0.002803	0.007054	0.002795	0.005625	0.006832	0.003293	0.003549	0.00392	0.003624	0.007277	0.002814	0.005341	0.004004	0.003613	0.003525	0.000829	0.005154	0.003985	0.005378	0.005231	0.003853	0.004416	0.004345
	(E)-phytol	2100	2607	0.006118	0.001554	8.8e-05	0.002216	0.002101	0.002211	0.002031	0.000927	0.001288	0.001193	0.0008	0.001591	0.002629	0.001503	0.001402	0.00162	7.7e-05	0.001566	0.001076	0.000912	0.00012	0.001215	0.000951	0.001391	0.003786	0.004361	0.002008	8.7e-05	0.001238	0.003288	0.000792	0.001517	0.003418	0.002066	0.000129	0.003448	0.001024	0.001327	0.00103	0.002688	0.001412	0.001449	0.001411
	Mono: Monoterpene		Total	0.980187	0.991468	0.996205	0.990574	0.994309	0.985371	0.986893	0.990245	0.992081	0.993008	0.994627	0.989506	0.994494	0.990847	0.991092	0.991762	0.993643	0.993926	0.993681	0.994113	0.994569	0.99481	0.99513	0.988904	0.9869	0.977569	0.993397	0.994242	0.992093	0.981728	0.991099	0.994306	0.986308	0.982124	0.994482	0.972287	0.986565	0.991407	0.996719	0.989697	0.99221	0.99583	0.993792
	O : Oxygenated		Mono	0.92238	0.957839	0.964937	0.942863	0.960719	0.953374	0.936815	0.955648	0.952656	0.957663	0.960702	0.94508	0.959742	0.950251	0.95835	0.956773	0.962071	0.951178	0.962367	0.966143	0.960144	0.9573	0.959977	0.939284	0.9264	0.913093	0.957005	0.958993	0.947561	0.933588	0.947019	0.953659	0.926895	0.917424	0.961302	0.931169	0.943131	0.952449	0.962364	0.924132	0.955268	0.954182	0.959325
	ALD: Aldehyde		Mono O	0.322949	0.295412	0.312353	0.297453	0.260909	0.359293	0.307768	0.31109	0.382553	0.251513	0.254837	0.355305	0.095259	0.286338	0.331838	0.226823	0.322855	0.295877	0.277823	0.248451	0.257165	0.235766	0.31865	0.308211	0.178099	0.252981	0.142623	0.220119	0.242569	0.220875	0.25405	0.176917	0.280647	0.236368	0.216675	0.376359	0.27821	0.345426	0.209816	0.316812	0.323943	0.214567	0.233857
	ALC: Alcool		Mono ALC	0.277524	0.215445	0.260457	0.235781	0.196978	0.246248	0.248509	0.250352	0.262214	0.200597	0.180861	0.280847	0.091678	0.17785	0.24645	0.192617	0.25747	0.231493	0.213148	0.207214	0.214769	0.218895	0.258032	0.248726	0.138627	0.154463	0.126807	0.1962	0.172938	0.204151	0.175235	0.144754	0.22521	0.198496	0.170687	0.293916	0.232337	0.267246	0.18583	0.251342	0.216121	0.171845	0.16544
	DEG: Degradation product		Mono ESTER	0.006279	0.008828	0.002791	0.004597	0.006749	0.010788	0.006082	0.005652	0.015612	0.005451	0.004399	0.005966	0.000991	0.012682	0.007107	0.00314	0.005109	0.005288	0.006122	0.00357	0.005829	0.001184	0.00328	0.005737	0.004424	0.020212	0.002715	0.001627	0.008419	0.002971	0.008473	0.003321	0.008102	0.009845	0.004436	0.009953	0.006876	0.006042	0.001479	0.004648	0.009259	0.001921	0.009926
	Sesqui: Sesquiterpene		Mono ALD	0.039146	0.071139	0.049105	0.057075	0.057182	0.102257	0.053177	0.055086	0.104727	0.045465	0.069577	0.068492	0.00259	0.095806	0.078281	0.031066	0.060276	0.059096	0.058553	0.037667	0.036567	0.015687	0.057338	0.053748	0.035048	0.078306	0.013101	0.022292	0.061212	0.013753	0.070342	0.028842	0.047335	0.028027	0.041552	0.07249	0.038997	0.072138	0.022507	0.060822	0.098563	0.040801	0.058491
	Alipha: Aliphatic		Sesqui	0.046317	0.024028	0.021027	0.033074	0.026199	0.022577	0.04406	0.030277	0.032725	0.028638	0.023796	0.038188	0.026818	0.031907	0.026838	0.028305	0.026847	0.032438	0.023694	0.02135	0.026921	0.030255	0.023249	0.044832	0.047396	0.051491	0.028753	0.028058	0.033051	0.040854	0.032027	0.030409	0.048477	0.058588	0.027379	0.028778	0.03591	0.033138	0.026233	0.056083	0.029019	0.034362	0.027887
	group a : Blond		Sesqui O	0.040255	0.020364	0.019263	0.025494	0.021454	0.018222	0.031944	0.025269	0.027497	0.023268	0.02051	0.030782	0.021125	0.026343	0.022509	0.021455	0.023085	0.026591	0.019393	0.01849	0.02064	0.024374	0.020221	0.035579	0.034233	0.038561	0.021058	0.023057	0.027431	0.02912	0.026197	0.023239	0.039624	0.048542	0.020687	0.024968	0.027543	0.027241	0.019366	0.048681	0.023346	0.027574	0.022336
	group b: Blood		Alipha	0.005372	0.008047	0.010153	0.012421	0.00529	0.007209	0.003987	0.003393	0.005412	0.005514	0.009329	0.004647	0.005305	0.007186	0.004502	0.005064	0.004648	0.008744	0.006544	0.005708	0.007384	0.00604	0.010953	0.003397	0.009318	0.008624	0.005631	0.007104	0.010243	0.003998	0.011261	0.008721	0.007518	0.004046	0.005672	0.008892	0.0065	0.004493	0.007092	0.006794	0.006511	0.005837	0.005169
	groupe c: Navel		Alipha ALD	0.005295	0.0078	0.009469	0.011775	0.005092	0.006688	0.003952	0.003366	0.00516	0.005394	0.009025	0.004589	0.00518	0.006994	0.004328	0.004791	0.00447	0.008368	0.006435	0.005598	0.007324	0.005682	0.01037	0.003345	0.00907	0.008537	0.005227	0.006611	0.01004	0.003827	0.011051	0.00812	0.007238	0.004046	0.005393	0.008892	0.006271	0.004217	0.006731	0.006497	0.005976	0.005461	0.004933
	group d : Acideless		Diterpene	0.006118	0.001554	8.8e-05	0.002216	0.002101	0.002211	0.002031	0.000927	0.001288	0.001193	0.0008	0.001591	0.002629	0.001503	0.001402	0.00162	7.7e-05	0.001566	0.001076	0.000912	0.00012	0.001215	0.000951	0.001391	0.003786	0.004361	0.002008	8.7e-05	0.001238	0.003288	0.000792	0.001517	0.003418	0.002066	0.000129	0.003448	0.001024	0.001327	0.00103	0.002688	0.001412	0.001449	0.001411
			groupe	b	a	a	c	c	c	b	c	a	b	a	c	a	c	c	b	a	a	a	a	a	a	a	b	a	a	b	a	b	b	a	b	a	a	b	a	b	a	b	b	a	b	a
