# Supplementary material for: Correspondence between the Compositional and Aromatic Diversity of Leaf and Fruit Essential Oils and the Pomological Diversity of 43 Sweet Oranges (Citrus x aurantium var sinensis L.)
Source: Plants (Basel). 2023 Feb 21;12(5):990. doi: 10.3390/plants12050990 (PMC10005092; doi:10.3390/plants12050990)
Supplement: Supplementary file 1 [file plants-12-00990-s001.zip › Supplemental S4 PEO data.xlsx]

## Sheet: Feuil1
Table of fruit skin essential oil composition
	Compound	IK A	IK P	Cam Mat	Sanguinello	Fisher Navel	Ruby	Portugaise	Cadenera	Tarocco Chelif	Pera	Sakkaria Lokum	Sweet	Iaffaoui Douce	Sanguinello MoscataCuscuna	Salustiana	Maltaise demi sanguine SG	Moro SG	Boukhobza	Pinneaple	Cara Cara Navel	Navelate	Natal	Bisri	Navelina SG	Tarocco Rosso	Washington Navel	Salustiana SG	Madame Vinous	Navelina	Lue Gim Gong	Washington Navel SG	Petit Pierre demi sanguine	Tarocco	Fukuhara	Quintela	Huan Pi Chen	Valencia Late SG	Shamouti	Sanguine	Sanguinelli	Maltaise demi sanguine	Hamlin	Maltaise Blonde	Sokotoro	Parson Brown
	hexanal	776	1087	5e-05	0.000129										0.000188													0.000117													4.9e-05		7.7e-05
	2-hexenal	828	1225	2.4e-05	1.9e-05		1.4e-05								9.2e-05									2.7e-05				5.3e-05													3.5e-05
	α-thujene	922	1017					9.8e-05		0.000109					8.9e-05			0.001463	0.000437	0.000481	0.002184			0.002258	0.000302	0.000406	0.000218		0.000472	0.000838	7.5e-05	0.000981				0.000337	0.000263		0.000156	0.000466	9e-05	0.000786		0.00192	0.002269
	α-pinene	930	1017	0.004952	0.005142	0.0049	0.005215	0.005499	0.004926	0.00564	0.004743	0.004954	0.00516066	0.005165	0.005392	0.005164	0.005191	0.004483	0.004924	0.005239	0.0051	0.004811	0.005008	0.005351	0.004906	0.005057	0.004893	0.005387	0.004964	0.004871	0.005005	0.005011	0.005522	0.004948	0.004741	0.005051	0.00502	0.004944	0.005334	0.005263	0.004987	0.005512	0.005352	0.005303	0.005428	0.005286
	sabinene	965	1125	0.003261	0.007241	0.003976	0.00883	0.01435	0.008826	0.016872	0.003945	0.002065	0.00755473	0.008857	0.016985	0.008237	0.009067	0.003273	0.002289	0.008939	0.00345	0.006679	0.004056	0.009048	0.00495	0.006578	0.009414	0.007263	0.003744	0.003996	0.008382	0.00491	0.01428	0.003796	0.006334	0.006162	0.007547	0.005351	0.00948	0.011259	0.006582	0.014768	0.012943	0.009364	0.010929	0.008639
	β-pinene	970	1114	0.000307	0.000444	0.000359	0.000643	0.000825	0.000534	0.001001	0.000253	0.000164	0.00049227	0.000543	0.00098	0.000468	0.000515	0.000397	0.000204	0.000607	0.000548	0.000469	0.000275	0.000821	0.000322	0.000418	0.000571	0.000453	0.000305	0.00034	0.000468	0.000426	0.000764	0.000214	0.000384	0.000371	0.000481	0.000355	0.000553	0.000626	0.000396	0.000899	0.000722	0.000747	0.000897	0.000492
	myrcene*	980	1163	0.018631	0.018681	0.018807	0.019562	0.019378	0.017815	0.018473	0.017863	0.018906	0.0206825	0.01888	0.018875	0.019258	0.018898	0.016834	0.018219	0.018452	0.017372	0.018133	0.019327	0.018215	0.018862	0.018271	0.018438	0.019528	0.018698	0.018868	0.018794	0.018413	0.018792	0.018222	0.018451	0.018497	0.018559	0.018458	0.019069	0.017879	0.017837	0.017092	0.018506	0.017445	0.017311	0.019645
	octanal*	980	1294	0.001654	0.002822	0.002595	0.002755	0.002997	0.001602	0.001179	0.001009	0.002247	0.001351	0.0026	0.000274	0.003298	0.002411	0.001582	0.00186	0.001439	0.002182	0.001617	0.003435	0.00336	0.005665	0.001306	0.002585	0.002634	0.004322	0.004572	0.003304	0.003659	0.001977	0.00127	0.003488	0.00331	0.003131	0.002991	0.001996	0.001426	0.00073	0.001685	0.000617	0.00246	0.002985	0.003651
	α-phellandrene	996	1168	0.000295	0.000158	0.000246	0.000241	0.000165		0.000118	0.000239	0.000227	0.000236526	0.000233	0.000229	0.000211	0.000212			0.000151		0.000247	0.000258		0.000113		0.000159	0.000242		0.000125	0.000182		0.000124	0.000217	0.000185	7.9e-05	0.000148	0.000202	0.000126		0.000184		0.000228			0.000225
	δ-3-carene	1005	1150	0.000379		0.000443	9.2e-05	4.4e-05		0.000337	0.000282			0.000143			0.000202		0.000594	0.000572	0.001102	0.000686	0.000271	0.000109	0.000323		0.000141	6.7e-05	0.000101	0.002667	0.000278	0.000186					0.000539		9e-05		0.000222			1e-05		0.000357
	α-terpinene	1008	1184		0.000175	0.000132	0.000299	0.000441	0.000207	0.000489	0.000157		0.000244006	0.000275	0.00051	0.000148	0.000268			0.000216		0.000332	0.00012				0.000135	0.0003			0.000203		0.000299		0.000145		0.00013	0.00016	0.000139		0.000105	0.000139	0.000271			0.000199
	p-cymene	1011	1275					9.8e-05										0.000692	9.8e-05	0.000355	0.001155			0.001127					0.00017	0.000399		0.000388				9.2e-05	0.000132			0.000182		0.000482		0.000873	0.001154
	β-phellandrene*	1023	1215	0.002453	0.002446	0.002443	0.002484	0.002406	0.002208	0.002309	0.002426	0.002447	0.001048	0.002509	0.002581	0.002393	0.002466	0.002154	0.002166	0.002328	0.001747	0.002431	0.00244	0.001916	0.002235	0.002378	0.002459	0.002507	0.002222	0.002206	0.002365	0.002101	0.002318	0.002428	0.002377	0.002273	0.002295	0.00237	0.002363	0.002137	0.002386	0.001913	0.002552	0.001828	0.001729	0.002565
	limonene*	1023	1208	0.956829	0.940535	0.951668	0.94013	0.930899	0.944525	0.926868	0.958179	0.961314	0.947914	0.93795	0.9431	0.946192	0.940286	0.945976	0.958004	0.946022	0.943975	0.940769	0.949618	0.930724	0.947283	0.95306	0.946779	0.947376	0.946434	0.943714	0.93984	0.949028	0.934361	0.958717	0.947442	0.949515	0.942878	0.947991	0.94357	0.940764	0.953157	0.925592	0.948955	0.931478	0.923669	0.944074
	(E)-β-ocimene	1036	1253	0.000256	0.000652	0.000493	0.000673	0.000921	0.001129	0.000563	9.5e-05		0.000129503	0.000391	0.000224	0.000229	0.000223	0.000103	0.000242	0.00027	0.000276	0.000616	0.000228	0.000292	0.000398	0.000667	0.000641	0.000427	0.00026	0.000419	0.000632	0.000313	0.000718	0.000152	0.000284	0.000262	0.000285	0.00029	0.000514	0.000246	0.000203	0.000377	0.000223	0.000327	0.000311	0.00019
	γ-terpinene	1048	1248	0.000247	0.000448	0.000388	0.000602	0.000885	0.000473	0.00096	0.000417	0.000169	0.000575499	0.000601	0.001059	0.000406	0.000562	0.000393	0.000165	0.000638	0.000525	0.000597	0.000319	0.000665	0.000246	0.000326	0.000442	0.000531	0.000295	0.000378	0.000412	0.000408	0.000571	9.7e-05	0.000327	0.000247	0.000378	0.000299	0.000363	0.000379	0.000312	0.000576	0.00044	0.000566	0.000692	0.000378
	trans sabinene hydrate	1055	1467	3.1e-05	0.000495	0.000136	0.000244	0.000289	0.00011	0.00026		5.7e-05	0.000102381	0.000218		0.000205	3.6e-05		0.000118	1.9e-05	0.000222	0.000117	0.000306	0.000394	0.000283		3.3e-05		0.000208	0.000221	0.000349	2.8e-05	2.5e-05		0.000255	0.000219	0.000193	0.00021	4.8e-05	3.6e-05		0.000234		0.000182	0.00052	0.00012
	terpinolene	1078	1286	0.000108	0.000101	0.000178	0.000187	0.000247	0.000115	0.000286	0.000125		0.000127696	0.000147	0.000239	0.000103	2.6e-05			0.000221		0.000273		8.5e-05	6.9e-05			0.000167		0.000304	0.000141		0.00015				0.000148	9.8e-05	0.00011		7.5e-05	0.000161	0.000151	7.1e-05	2.1e-05	0.000173
	nonanal	1082	1397	0.000284	0.000561	0.000433	0.000368	0.000498		0.000223	0.000199	0.000262	0.000517811		0.000141	0.000507	0.000377	0.0004	0.000367	0.000196	0.00028		0.000392	0.00041	0.000617	0.000332	0.00049	0.000375	0.000549	0.000524	0.000345	0.000469	0.000343	0.000314	0.000589	0.00059	0.00056	0.000423	0.000336	0.000301	0.000214	0.000361	0.000215	0.000335	0.000432	0.000502
	linalool	1083	1549	0.003732	0.007889	0.00555	0.009871	0.009901	0.008185	0.007803	0.005399	0.002264	0.00516821	0.013806	0.002246	0.005415	0.010456	0.010246	0.00306	0.006093	0.005153	0.012079	0.007086	0.008314	0.00367	0.005565	0.005408	0.006352	0.008119	0.003386	0.007963	0.003597	0.007098	0.005399	0.007338	0.00611	0.006957	0.008029	0.006382	0.008746	0.007011	0.008776	0.002192	0.010983	0.01038	0.005652
	trans-p-mentha-2,8-dien-1-ol	1105	1630		0.000248			0.00021	0.000446	0.000648							2e-05	0.000201	0.000242		0.000194			0.000194							0.000159		0.000462							0.00046		0.001153		0.000402	0.000694
	cis-limonene-1,2-epoxyde	1117	1450															0.001908	0.000555	0.000478	0.002566			0.001963	0.000471	0.00035	0.000217		0.000669	0.001095	2.1e-05	0.001095				0.00047	0.000388		0.0002	0.00024	2.5e-05	0.000139		0.002106	0.002704
	cis-p-mentha-2,8-dien-1-ol	1118	1657		0.000172			2.6e-05	0.000242	0.000432																							0.000203
	trans-limonene-1,2-epoxyde	1121	1462		0.000151			6.5e-05	6.4e-05	0.000183								0.00083	0.000332	0.000209	0.000965			0.000936	0.000282	0.000206	1.8e-05		0.000299	0.000505		0.000465	0.000166			0.000229	0.000205		0.000187	0.000352		0.000684		0.000788	0.001039
	trans-pinocarveol	1125	1657															0.000309			0.000474			0.000457						0.000132		0.000175										0.000163		0.000389	0.000474
	citronellal	1131	1492	0.000272	0.000296	2.1e-05	0.00018	0.000286	0.000119	0.000138	0.00015	0.00019	8.18038e-05	0.000108	0.000213	0.000182	0.000175		2.8e-05	0.000543	0.000227	0.000104	0.000319	0.000441	0.000148		0.000111	8.3e-05	0.000149	0.000598	0.000371	0.000146	0.000177	0.000201		0.000167	0.000329	0.000263	0.000363	0.000116	0.000105	0.00015	0.000301	3.3e-05	0.000142	0.000258
	nonanol	1155	1301															0.000652	0.000129	0.000124	0.001015			0.000956		7.9e-05			0.00017	0.000287		0.000381				0.000123				2.2e-05		0.000274		0.00081	0.000976
	p-mentha-1,8-dien-4-ol	1159	1677		0.000132			9.3e-05	0.000236	0.000442																							0.000253							0.000271		0.000763		6.6e-05	0.000214
	terpinen-4-ol	1162	1604	0.000431	0.00117	0.000771	0.001198	0.00196	0.001205	0.002287	0.000693	0.00021	0.00113774	0.001311	0.001957	0.000884	0.001349	0.000777	0.000263	0.001543	0.001291	0.001801	0.000743	0.001553	0.000552	0.000734	0.001247	0.001397	0.000675	0.000778	0.001184	0.000858	0.001625	0.000284	0.001048	0.000504	0.000978	0.000826	0.000928	0.000957	0.000865	0.001872	0.001325	0.001271	0.001644	0.001203
	α-terpineol	1173	1698	0.00077	0.001023	0.000946	0.001123	0.000962	0.000937	0.001209	0.000913	0.000517	0.00101564	0.001091	0.000558	0.000904	0.000951	0.000727	0.00069	0.000848	0.000953	0.001636	0.001051	0.000996	0.000755	0.000705	0.000926	0.001134	0.000854	0.000911	0.001188	0.000803	0.000878	0.000543	0.000896	0.000674	0.001009	0.001025	0.00074	0.00078	0.000859	0.001092	0.000631	0.000874	0.000952	0.000873
	cis-piperitol	1178	1681															0.000401	8.1e-05		0.000457			0.000385					7.3e-05	3.2e-05		0.00016										0.000203		0.000319	0.000418
	cis-dihydrocarvone	1182	1630		0.000237			0.000164	0.000376	0.000595								0.000327	0.000166		0.000473			0.00033									0.000356							0.00039		0.001068		0.000481	0.000829
	decanal	1184	1501	0.001696	0.003079	0.002584	0.002482	0.002421	0.001362	0.001569	0.001396	0.001941	0.00286975	0.00211	0.001018	0.002522	0.002166	0.001914	0.001737	0.001419	0.001953	0.001804	0.002044	0.00303	0.004671	0.001539	0.002368	0.001731	0.002973	0.004939	0.002553	0.003007	0.002137	0.00143	0.003092	0.002389	0.003284	0.002309	0.00208	0.001738	0.001332	0.002163	0.001288	0.002153	0.002711	0.002738
	octyl acetate	1193	1477					4.4e-05
	trans-carveol	1198	1836		0.000443			0.00032	0.000601	0.000897							2.2e-05	0.000519	0.000379		0.000482			0.000403					0.000104	3.2e-05	0.000192	4.5e-05	0.000535							0.000665		0.001633		0.000677	0.001156
	dihydrocarveol	1203	1788															0.00028			0.000451			0.000413																				0.000389	0.000478
	nerol	1211	1801	0.000103	8.3e-05			3.2e-05	0.000172	0.000259																							0.000169							0.000229		0.000599		0.000152	0.000317
	carvone*	1216	1737	0.000169	0.000781	0.00019	0.000177	0.000659	0.001549	0.002004	0.000121	7.6e-05	0.000451447	0.000266	0.000127	0.00018	0.000324	0.000704	0.001113	0.000535	0.000608	0.000208	0.000191	0.00049	0.00021	0.000341	0.000224	0.000147	0.000255	0.000675	0.000601	0.000364	0.001601	0.000315	0.00016	0.000206	0.000276	0.000209	0.000399	0.001352	0.000229	0.003217	0.000137	0.000896	0.001656	0.000123
	neral*	1216	1685	0.000468	0.000459	0.000462	0.000418	0.000439	0.000358	0.000362	0.000269	0.000262	0.000211	0.000703		0.000493	0.000506	0.000275	6.9e-05	4.5e-05	0.000559	0.000708	0.000829	0.0006	0.000442	0.000371	0.000548	0.000415	0.000519	5.5e-05	0.000841	0.000551	0.000424	2.2e-05	0.00057	0.000472	0.000547	0.000846	0.000642	0.000322	0.00036	0.000437	0.000317	0.000708	0.000507	0.00057
	geraniol	1235	1848		9.5e-05
	linalyl acetate	1239	1559				0.000129
	isopiperitenone	1241	1863		0.00013				7.4e-05	0.000169																							2.9e-05							6.8e-05					0.000172
	geranial	1243	1735	0.000706	0.000696	0.000746	0.000623	0.000619	0.000584	0.000591	0.000421	0.00042	0.000707381	0.00107	0.000125	0.000803	0.000757	0.000508	0.000506	0.000554	0.000827	0.001047	0.001223	0.000867	0.000688	0.000499	0.000803	0.000623	0.000763	0.000626	0.001219	0.000858	0.000654	0.000319	0.000828	0.000678	0.000785	0.001179	0.000923	0.000515	0.000565	0.000636	0.00048	0.000964	0.000778	0.000852
	perillaldehyde	1246	1784	1.8e-05									3.52601e-05						2.1e-05			8.3e-05		0.000124							4.8e-05		3.8e-05						0.000136			0.000217		0.000162	0.000216	3.4e-05
	perillyl alcohol	1268	2005		0.000192					0.000223	0.000106		0.000125661				0.000205		6.5e-05			5.8e-05	0.000173							4.2e-05	0.000364						0.000265	0.000167	1.7e-05	2.2e-05	3.4e-05	2.9e-05			1.7e-05
	α-terpinyl acetate	1334	1689															0.000175			0.000199			0.000163																				0.000144	0.000178
	neryl acetate	1342	1728						0.000182	0.000181					0.000116																											0.000337
	geranyl acetate	1359	1758	1.6e-05						5e-05					0.000179
	α-copaene	1376	1488	0.000106						0.000121			0.000135901									0.00013															0.000132
	β-elemene	1386	1590					2.8e-05																											4.2e-05											5.3e-05
	dodecanal	1388	1710	0.000206	0.000561	0.00019	0.000272	0.000179		0.000321	4.3e-05	0.000102	0.000301563		0.000125	0.000217	7.5e-05		0.000136		0.000107	3.7e-05	0.000111	0.000332	0.000514	0.000112	0.000152		0.000238	0.00053	0.000156	0.000284	0.000106		0.00022	0.000186	0.000346	0.000156	5.8e-05	4.9e-05		5.1e-05	9.9e-05	0.000368	0.000433	0.00018
	(E)-β-caryophyllene	1417	1597	0.0001		0.000185	1.8e-05			0.000276	0.000169				0.00024		8e-05					0.00044			0.000128		4e-05										9.4e-05				0.000102	0.000109	0.000192		7.3e-05
	β-copaene	1427	1582							0.000107						4.4e-05						8.7e-05											4.1e-05									0.00013
	(E)-β-farnesene	1446	1666		0.000187			0.000119		0.000447					0.000233		0.000221	3.9e-05												0.000936	0.000289		0.000353				0.000138		0.000295	0.000238		0.000362	2.4e-05	0.000392	0.000439
	valencene	1486	1716	0.001317	0.000895	0.001046	0.000801	0.000889	0.000839	0.001747	0.000243	0.001206	0.00129093	0.001022	0.001588	0.001425	0.000921	0.0011	0.00051	0.001113	0.000575	0.0014		0.001611	0.00085	0.000701	0.000517	0.000695	0.001154			0.00065	0.001576	0.000898	0.000741	0.000788	0.000796		0.001091	0.000986	0.00095	0.001797	0.001321	0.000454	0.000986	0.000968
	α-farnesene	1495	1744		0.000193			4.9e-05		0.0003							0.00021														0.000144		0.000283				0.000112	7.7e-05	0.000222	4.5e-05		0.000198		0.000144	0.000193
	δ-cadinene	1514	1752	2.3e-05	0.00013	0.000113	7.8e-05			0.000163	0.000144		0.000200641				0.000165					0.000185							1.9e-05		0.000152		0.000138	0.000103			0.000199	9.7e-05	0.00014			7.4e-05	0.000124	0.000113
	β-sinensal	1672	2227		0.000329		8.4e-05	0.000251		0.000449			0.000130288		0.000317	0.000112	0.000348	2.9e-05	0.000231	0.000176	0.000144	0.000121	0.000178	0.000354					0.000112		0.001372	2.2e-05	0.000412	0.000112	3.8e-05		0.000298	0.000449	0.0006	0.000271		0.000397	0.000293	0.000548	0.000469
	α-sinensal	1724	2328		0.000381		0.000208	0.000181		0.0003							0.000309			0.000176		0.000259		0.000163			2.4e-05		0.000107		0.000268	0.000218	4.2e-05		2.6e-05		0.000177	0.000225	0.000352	0.000199		0.000237	2.2e-05	0.000206	0.000279
			Total	0.999894	1	1	1	0.999937	1	0.99996	0.999999	1	1	0.999999	1	1	1	0.999671	1	1	0.999791	0.999964	1	0.999877	0.999955	1	1	1	0.999996	1	0.99986	1	1	1	1	1	1	0.999999	1	0.999997	1	0.999537	0.999998	0.999901	0.999871	1
	Mono: Monoterpene		Mono	0.994434	0.990715	0.992855	0.992921	0.992281	0.996198	0.992758	0.996796	0.994242	0.993202	0.994267	0.995784	0.991875	0.992717	0.993955	0.99503	0.995358	0.993535	0.993884	0.993841	0.989634	0.98751	0.995932	0.993825	0.994399	0.990352	0.988213	0.991277	0.99131	0.992592	0.995874	0.991765	0.992615	0.990735	0.993272	0.992832	0.994722	0.996589	0.991699	0.995726	0.991918	0.989895	0.991908
	O : Oxygenated		Mono O	0.006547	0.012398	0.008632	0.013786	0.014488	0.011852	0.013363	0.007951	0.00392	0.00858508	0.018307	0.005394	0.008886	0.014435	0.012708	0.00482	0.009645	0.009431	0.017633	0.01173	0.013452	0.006538	0.007874	0.009076	0.010004	0.011287	0.006617	0.013527	0.006841	0.011088	0.006768	0.010935	0.008824	0.011063	0.012545	0.010179	0.011723	0.009799	0.014379	0.005246	0.015473	0.015651	0.009562
	ALD: Aldehyde		Mono ALD	0.001464	0.001451	0.001229	0.001221	0.001344	0.001061	0.001091	0.00084	0.000872	0.00103545	0.001881	0.000338	0.001478	0.001438	0.000783	0.000624	0.001142	0.001613	0.001942	0.002371	0.002032	0.001278	0.00087	0.001462	0.001121	0.001431	0.001279	0.002479	0.001555	0.001293	0.000542	0.001398	0.001317	0.001661	0.002288	0.002064	0.000953	0.00103	0.00144	0.001098	0.001867	0.001643	0.001714
	ALC: Alcool		Mono ALC	0.005067	0.010755	0.007403	0.012436	0.013144	0.010609	0.011818	0.007005	0.003048	0.00742397	0.016426	0.004761	0.007408	0.012792	0.01175	0.004131	0.008503	0.007619	0.015633	0.009186	0.011257	0.00526	0.007004	0.007614	0.008883	0.009856	0.005296	0.010684	0.005286	0.009795	0.006226	0.009537	0.007507	0.009137	0.01009	0.008098	0.010748	0.008735	0.012573	0.004148	0.013462	0.013813	0.007848
	DEG: Degradation product		Mono DEG	0.000169	0.002294	0.00019	0.000177	0.001635	0.003588	0.00537	0.000121	7.6e-05	0.000451447	0.000266	0.000127	0.00018	0.000366	0.006171	0.002966	0.001577	0.007825	0.000208	0.000191	0.006698	0.000963	0.000897	0.000459	0.000147	0.00157	0.00287	0.000973	0.002692	0.003605	0.000315	0.00016	0.000997	0.001001	0.000209	0.000786	0.00398	0.000254	0.009505	0.000137	0.007386	0.010988	0.000123
	Sesqui: Sesquiterpene		Sesqui	0.001546	0.002115	0.001344	0.001189	0.001517	0.000839	0.00391	0.000556	0.001206	0.00175776	0.001022	0.002378	0.001581	0.002254	0.001168	0.000741	0.001465	0.000719	0.002622	0.000178	0.002128	0.000978	0.000701	0.000581	0.000695	0.001392	0.000936	0.002225	0.00089	0.002845	0.001113	0.000847	0.000788	0.001946	0.000848	0.0027	0.001739	0.001052	0.003304	0.001976	0.001857	0.002439	0.001021
	Alipha: Aliphatic		Sesqui O	0	0.00071	0	0.000292	0.000432	0	0.000749	0	0	0.000130288	0	0.000317	0.000112	0.000657	2.9e-05	0.000231	0.000352	0.000144	0.00038	0.000178	0.000517	0	0	2.4e-05	0	0.000219	0	0.00164	0.00024	0.000454	0.000112	6.4e-05	0	0.000475	0.000674	0.000952	0.00047	0	0.000634	0.000315	0.000754	0.000748	0
	group a : Blond		Alipha	0.003914	0.007171	0.005802	0.005891	0.006139	0.002964	0.003292	0.002647	0.004552	0.00504012	0.00471	0.001838	0.006544	0.005029	0.004548	0.004229	0.003178	0.005537	0.003458	0.005982	0.008115	0.011467	0.003368	0.005595	0.00491	0.008252	0.010852	0.006358	0.0078	0.004563	0.003014	0.007389	0.006598	0.007321	0.005879	0.00447	0.003536	0.00236	0.004534	0.002296	0.006126	0.007537	0.007071
	group b: Blood		Alipha ALD	0.003914	0.007171	0.005802	0.005891	0.006095	0.002964	0.003292	0.002647	0.004552	0.00504012	0.00471	0.001838	0.006544	0.005029	0.003896	0.0041	0.003054	0.004522	0.003458	0.005982	0.007159	0.011467	0.003289	0.005595	0.00491	0.008082	0.010565	0.006358	0.007419	0.004563	0.003014	0.007389	0.006475	0.007321	0.005879	0.00447	0.003514	0.00236	0.00426	0.002296	0.005316	0.006561	0.007071
	groupe c: Navel		groupe	a	b	c	b	a	a	b	a	d	a	d	b	a	b	b	b	a	c	c	a	a	c	b	c	a	a	c	a	c	b	b	a	a	a	a	a	b	b	b	a	a	b	a
	group d : Acideless
