# Supplementary material for: Correspondence between the Compositional and Aromatic Diversity of Leaf and Fruit Essential Oils and the Pomological Diversity of 43 Sweet Oranges (Citrus x aurantium var sinensis L.)
Source: Plants (Basel). 2023 Feb 21;12(5):990. doi: 10.3390/plants12050990 (PMC10005092; doi:10.3390/plants12050990)
Supplement: Supplementary file 1 [file plants-12-00990-s001.zip › Supplemental S5_Triangular test result.xlsx]

## Sheet: PEO
Table of fruit skin essential oil composition
	Compound	IK A	IK P	Cam Mat	Sanguinello	Fisher Navel	Ruby	Portugaise	Cadenera	Tarocco Chelif	Pera	Sakkaria Lokum	Sweet	Iaffaoui Douce	Sanguinello MoscataCuscuna	Salustiana	Maltaise demi sanguine SG	Moro SG	Boukhobza	Pinneaple	Cara Cara Navel	Navelate	Natal	Bisri	Navelina SG	Tarocco Rosso	Washington Navel	Salustiana SG	Madame Vinous	Navelina	Lue Gim Gong	Washington Navel SG	Petit Pierre demi sanguine	Tarocco	Fukuhara	Quintela	Huan Pi Chen	Valencia Late SG	Shamouti	Sanguine	Sanguinelli	Maltaise demi sanguine	Hamlin	Maltaise Blonde	Sokotoro	Parson Brown
	hexanal	776	1087	5e-05	0.000129										0.000188													0.000117													4.9e-05		7.7e-05
	2-hexenal	828	1225	2.4e-05	1.9e-05		1.4e-05								9.2e-05									2.7e-05				5.3e-05													3.5e-05
	α-thujene	922	1017					9.8e-05		0.000109					8.9e-05			0.001463	0.000437	0.000481	0.002184			0.002258	0.000302	0.000406	0.000218		0.000472	0.000838	7.5e-05	0.000981				0.000337	0.000263		0.000156	0.000466	9e-05	0.000786		0.00192	0.002269
	α-pinene	930	1017	0.004952	0.005142	0.0049	0.005215	0.005499	0.004926	0.00564	0.004743	0.004954	0.00516066	0.005165	0.005392	0.005164	0.005191	0.004483	0.004924	0.005239	0.0051	0.004811	0.005008	0.005351	0.004906	0.005057	0.004893	0.005387	0.004964	0.004871	0.005005	0.005011	0.005522	0.004948	0.004741	0.005051	0.00502	0.004944	0.005334	0.005263	0.004987	0.005512	0.005352	0.005303	0.005428	0.005286
	sabinene	965	1125	0.003261	0.007241	0.003976	0.00883	0.01435	0.008826	0.016872	0.003945	0.002065	0.00755473	0.008857	0.016985	0.008237	0.009067	0.003273	0.002289	0.008939	0.00345	0.006679	0.004056	0.009048	0.00495	0.006578	0.009414	0.007263	0.003744	0.003996	0.008382	0.00491	0.01428	0.003796	0.006334	0.006162	0.007547	0.005351	0.00948	0.011259	0.006582	0.014768	0.012943	0.009364	0.010929	0.008639
	β-pinene	970	1114	0.000307	0.000444	0.000359	0.000643	0.000825	0.000534	0.001001	0.000253	0.000164	0.00049227	0.000543	0.00098	0.000468	0.000515	0.000397	0.000204	0.000607	0.000548	0.000469	0.000275	0.000821	0.000322	0.000418	0.000571	0.000453	0.000305	0.00034	0.000468	0.000426	0.000764	0.000214	0.000384	0.000371	0.000481	0.000355	0.000553	0.000626	0.000396	0.000899	0.000722	0.000747	0.000897	0.000492
	myrcene*	980	1163	0.018631	0.018681	0.018807	0.019562	0.019378	0.017815	0.018473	0.017863	0.018906	0.0206825	0.01888	0.018875	0.019258	0.018898	0.016834	0.018219	0.018452	0.017372	0.018133	0.019327	0.018215	0.018862	0.018271	0.018438	0.019528	0.018698	0.018868	0.018794	0.018413	0.018792	0.018222	0.018451	0.018497	0.018559	0.018458	0.019069	0.017879	0.017837	0.017092	0.018506	0.017445	0.017311	0.019645
	octanal*	980	1294	0.001654	0.002822	0.002595	0.002755	0.002997	0.001602	0.001179	0.001009	0.002247	0.001351	0.0026	0.000274	0.003298	0.002411	0.001582	0.00186	0.001439	0.002182	0.001617	0.003435	0.00336	0.005665	0.001306	0.002585	0.002634	0.004322	0.004572	0.003304	0.003659	0.001977	0.00127	0.003488	0.00331	0.003131	0.002991	0.001996	0.001426	0.00073	0.001685	0.000617	0.00246	0.002985	0.003651
	α-phellandrene	996	1168	0.000295	0.000158	0.000246	0.000241	0.000165		0.000118	0.000239	0.000227	0.000236526	0.000233	0.000229	0.000211	0.000212			0.000151		0.000247	0.000258		0.000113		0.000159	0.000242		0.000125	0.000182		0.000124	0.000217	0.000185	7.9e-05	0.000148	0.000202	0.000126		0.000184		0.000228			0.000225
	δ-3-carene	1005	1150	0.000379		0.000443	9.2e-05	4.4e-05		0.000337	0.000282			0.000143			0.000202		0.000594	0.000572	0.001102	0.000686	0.000271	0.000109	0.000323		0.000141	6.7e-05	0.000101	0.002667	0.000278	0.000186					0.000539		9e-05		0.000222			1e-05		0.000357
	α-terpinene	1008	1184		0.000175	0.000132	0.000299	0.000441	0.000207	0.000489	0.000157		0.000244006	0.000275	0.00051	0.000148	0.000268			0.000216		0.000332	0.00012				0.000135	0.0003			0.000203		0.000299		0.000145		0.00013	0.00016	0.000139		0.000105	0.000139	0.000271			0.000199
	p-cymene	1011	1275					9.8e-05										0.000692	9.8e-05	0.000355	0.001155			0.001127					0.00017	0.000399		0.000388				9.2e-05	0.000132			0.000182		0.000482		0.000873	0.001154
	β-phellandrene*	1023	1215	0.002453	0.002446	0.002443	0.002484	0.002406	0.002208	0.002309	0.002426	0.002447	0.001048	0.002509	0.002581	0.002393	0.002466	0.002154	0.002166	0.002328	0.001747	0.002431	0.00244	0.001916	0.002235	0.002378	0.002459	0.002507	0.002222	0.002206	0.002365	0.002101	0.002318	0.002428	0.002377	0.002273	0.002295	0.00237	0.002363	0.002137	0.002386	0.001913	0.002552	0.001828	0.001729	0.002565
	limonene*	1023	1208	0.956829	0.940535	0.951668	0.94013	0.930899	0.944525	0.926868	0.958179	0.961314	0.947914	0.93795	0.9431	0.946192	0.940286	0.945976	0.958004	0.946022	0.943975	0.940769	0.949618	0.930724	0.947283	0.95306	0.946779	0.947376	0.946434	0.943714	0.93984	0.949028	0.934361	0.958717	0.947442	0.949515	0.942878	0.947991	0.94357	0.940764	0.953157	0.925592	0.948955	0.931478	0.923669	0.944074
	(E)-β-ocimene	1036	1253	0.000256	0.000652	0.000493	0.000673	0.000921	0.001129	0.000563	9.5e-05		0.000129503	0.000391	0.000224	0.000229	0.000223	0.000103	0.000242	0.00027	0.000276	0.000616	0.000228	0.000292	0.000398	0.000667	0.000641	0.000427	0.00026	0.000419	0.000632	0.000313	0.000718	0.000152	0.000284	0.000262	0.000285	0.00029	0.000514	0.000246	0.000203	0.000377	0.000223	0.000327	0.000311	0.00019
	γ-terpinene	1048	1248	0.000247	0.000448	0.000388	0.000602	0.000885	0.000473	0.00096	0.000417	0.000169	0.000575499	0.000601	0.001059	0.000406	0.000562	0.000393	0.000165	0.000638	0.000525	0.000597	0.000319	0.000665	0.000246	0.000326	0.000442	0.000531	0.000295	0.000378	0.000412	0.000408	0.000571	9.7e-05	0.000327	0.000247	0.000378	0.000299	0.000363	0.000379	0.000312	0.000576	0.00044	0.000566	0.000692	0.000378
	trans sabinene hydrate	1055	1467	3.1e-05	0.000495	0.000136	0.000244	0.000289	0.00011	0.00026		5.7e-05	0.000102381	0.000218		0.000205	3.6e-05		0.000118	1.9e-05	0.000222	0.000117	0.000306	0.000394	0.000283		3.3e-05		0.000208	0.000221	0.000349	2.8e-05	2.5e-05		0.000255	0.000219	0.000193	0.00021	4.8e-05	3.6e-05		0.000234		0.000182	0.00052	0.00012
	terpinolene	1078	1286	0.000108	0.000101	0.000178	0.000187	0.000247	0.000115	0.000286	0.000125		0.000127696	0.000147	0.000239	0.000103	2.6e-05			0.000221		0.000273		8.5e-05	6.9e-05			0.000167		0.000304	0.000141		0.00015				0.000148	9.8e-05	0.00011		7.5e-05	0.000161	0.000151	7.1e-05	2.1e-05	0.000173
	nonanal	1082	1397	0.000284	0.000561	0.000433	0.000368	0.000498		0.000223	0.000199	0.000262	0.000517811		0.000141	0.000507	0.000377	0.0004	0.000367	0.000196	0.00028		0.000392	0.00041	0.000617	0.000332	0.00049	0.000375	0.000549	0.000524	0.000345	0.000469	0.000343	0.000314	0.000589	0.00059	0.00056	0.000423	0.000336	0.000301	0.000214	0.000361	0.000215	0.000335	0.000432	0.000502
	linalool	1083	1549	0.003732	0.007889	0.00555	0.009871	0.009901	0.008185	0.007803	0.005399	0.002264	0.00516821	0.013806	0.002246	0.005415	0.010456	0.010246	0.00306	0.006093	0.005153	0.012079	0.007086	0.008314	0.00367	0.005565	0.005408	0.006352	0.008119	0.003386	0.007963	0.003597	0.007098	0.005399	0.007338	0.00611	0.006957	0.008029	0.006382	0.008746	0.007011	0.008776	0.002192	0.010983	0.01038	0.005652
	trans-p-mentha-2,8-dien-1-ol	1105	1630		0.000248			0.00021	0.000446	0.000648							2e-05	0.000201	0.000242		0.000194			0.000194							0.000159		0.000462							0.00046		0.001153		0.000402	0.000694
	cis-limonene-1,2-epoxyde	1117	1450															0.001908	0.000555	0.000478	0.002566			0.001963	0.000471	0.00035	0.000217		0.000669	0.001095	2.1e-05	0.001095				0.00047	0.000388		0.0002	0.00024	2.5e-05	0.000139		0.002106	0.002704
	cis-p-mentha-2,8-dien-1-ol	1118	1657		0.000172			2.6e-05	0.000242	0.000432																							0.000203
	trans-limonene-1,2-epoxyde	1121	1462		0.000151			6.5e-05	6.4e-05	0.000183								0.00083	0.000332	0.000209	0.000965			0.000936	0.000282	0.000206	1.8e-05		0.000299	0.000505		0.000465	0.000166			0.000229	0.000205		0.000187	0.000352		0.000684		0.000788	0.001039
	trans-pinocarveol	1125	1657															0.000309			0.000474			0.000457						0.000132		0.000175										0.000163		0.000389	0.000474
	citronellal	1131	1492	0.000272	0.000296	2.1e-05	0.00018	0.000286	0.000119	0.000138	0.00015	0.00019	8.18038e-05	0.000108	0.000213	0.000182	0.000175		2.8e-05	0.000543	0.000227	0.000104	0.000319	0.000441	0.000148		0.000111	8.3e-05	0.000149	0.000598	0.000371	0.000146	0.000177	0.000201		0.000167	0.000329	0.000263	0.000363	0.000116	0.000105	0.00015	0.000301	3.3e-05	0.000142	0.000258
	nonanol	1155	1301															0.000652	0.000129	0.000124	0.001015			0.000956		7.9e-05			0.00017	0.000287		0.000381				0.000123				2.2e-05		0.000274		0.00081	0.000976
	p-mentha-1,8-dien-4-ol	1159	1677		0.000132			9.3e-05	0.000236	0.000442																							0.000253							0.000271		0.000763		6.6e-05	0.000214
	terpinen-4-ol	1162	1604	0.000431	0.00117	0.000771	0.001198	0.00196	0.001205	0.002287	0.000693	0.00021	0.00113774	0.001311	0.001957	0.000884	0.001349	0.000777	0.000263	0.001543	0.001291	0.001801	0.000743	0.001553	0.000552	0.000734	0.001247	0.001397	0.000675	0.000778	0.001184	0.000858	0.001625	0.000284	0.001048	0.000504	0.000978	0.000826	0.000928	0.000957	0.000865	0.001872	0.001325	0.001271	0.001644	0.001203
	α-terpineol	1173	1698	0.00077	0.001023	0.000946	0.001123	0.000962	0.000937	0.001209	0.000913	0.000517	0.00101564	0.001091	0.000558	0.000904	0.000951	0.000727	0.00069	0.000848	0.000953	0.001636	0.001051	0.000996	0.000755	0.000705	0.000926	0.001134	0.000854	0.000911	0.001188	0.000803	0.000878	0.000543	0.000896	0.000674	0.001009	0.001025	0.00074	0.00078	0.000859	0.001092	0.000631	0.000874	0.000952	0.000873
	cis-piperitol	1178	1681															0.000401	8.1e-05		0.000457			0.000385					7.3e-05	3.2e-05		0.00016										0.000203		0.000319	0.000418
	cis-dihydrocarvone	1182	1630		0.000237			0.000164	0.000376	0.000595								0.000327	0.000166		0.000473			0.00033									0.000356							0.00039		0.001068		0.000481	0.000829
	decanal	1184	1501	0.001696	0.003079	0.002584	0.002482	0.002421	0.001362	0.001569	0.001396	0.001941	0.00286975	0.00211	0.001018	0.002522	0.002166	0.001914	0.001737	0.001419	0.001953	0.001804	0.002044	0.00303	0.004671	0.001539	0.002368	0.001731	0.002973	0.004939	0.002553	0.003007	0.002137	0.00143	0.003092	0.002389	0.003284	0.002309	0.00208	0.001738	0.001332	0.002163	0.001288	0.002153	0.002711	0.002738
	octyl acetate	1193	1477					4.4e-05
	trans-carveol	1198	1836		0.000443			0.00032	0.000601	0.000897							2.2e-05	0.000519	0.000379		0.000482			0.000403					0.000104	3.2e-05	0.000192	4.5e-05	0.000535							0.000665		0.001633		0.000677	0.001156
	dihydrocarveol	1203	1788															0.00028			0.000451			0.000413																				0.000389	0.000478
	nerol	1211	1801	0.000103	8.3e-05			3.2e-05	0.000172	0.000259																							0.000169							0.000229		0.000599		0.000152	0.000317
	carvone*	1216	1737	0.000169	0.000781	0.00019	0.000177	0.000659	0.001549	0.002004	0.000121	7.6e-05	0.000451447	0.000266	0.000127	0.00018	0.000324	0.000704	0.001113	0.000535	0.000608	0.000208	0.000191	0.00049	0.00021	0.000341	0.000224	0.000147	0.000255	0.000675	0.000601	0.000364	0.001601	0.000315	0.00016	0.000206	0.000276	0.000209	0.000399	0.001352	0.000229	0.003217	0.000137	0.000896	0.001656	0.000123
	neral*	1216	1685	0.000468	0.000459	0.000462	0.000418	0.000439	0.000358	0.000362	0.000269	0.000262	0.000211	0.000703		0.000493	0.000506	0.000275	6.9e-05	4.5e-05	0.000559	0.000708	0.000829	0.0006	0.000442	0.000371	0.000548	0.000415	0.000519	5.5e-05	0.000841	0.000551	0.000424	2.2e-05	0.00057	0.000472	0.000547	0.000846	0.000642	0.000322	0.00036	0.000437	0.000317	0.000708	0.000507	0.00057
	geraniol	1235	1848		9.5e-05
	linalyl acetate	1239	1559				0.000129
	isopiperitenone	1241	1863		0.00013				7.4e-05	0.000169																							2.9e-05							6.8e-05					0.000172
	geranial	1243	1735	0.000706	0.000696	0.000746	0.000623	0.000619	0.000584	0.000591	0.000421	0.00042	0.000707381	0.00107	0.000125	0.000803	0.000757	0.000508	0.000506	0.000554	0.000827	0.001047	0.001223	0.000867	0.000688	0.000499	0.000803	0.000623	0.000763	0.000626	0.001219	0.000858	0.000654	0.000319	0.000828	0.000678	0.000785	0.001179	0.000923	0.000515	0.000565	0.000636	0.00048	0.000964	0.000778	0.000852
	perillaldehyde	1246	1784	1.8e-05									3.52601e-05						2.1e-05			8.3e-05		0.000124							4.8e-05		3.8e-05						0.000136			0.000217		0.000162	0.000216	3.4e-05
	perillyl alcohol	1268	2005		0.000192					0.000223	0.000106		0.000125661				0.000205		6.5e-05			5.8e-05	0.000173							4.2e-05	0.000364						0.000265	0.000167	1.7e-05	2.2e-05	3.4e-05	2.9e-05			1.7e-05
	α-terpinyl acetate	1334	1689															0.000175			0.000199			0.000163																				0.000144	0.000178
	neryl acetate	1342	1728						0.000182	0.000181					0.000116																											0.000337
	geranyl acetate	1359	1758	1.6e-05						5e-05					0.000179
	α-copaene	1376	1488	0.000106						0.000121			0.000135901									0.00013															0.000132
	β-elemene	1386	1590					2.8e-05																											4.2e-05											5.3e-05
	dodecanal	1388	1710	0.000206	0.000561	0.00019	0.000272	0.000179		0.000321	4.3e-05	0.000102	0.000301563		0.000125	0.000217	7.5e-05		0.000136		0.000107	3.7e-05	0.000111	0.000332	0.000514	0.000112	0.000152		0.000238	0.00053	0.000156	0.000284	0.000106		0.00022	0.000186	0.000346	0.000156	5.8e-05	4.9e-05		5.1e-05	9.9e-05	0.000368	0.000433	0.00018
	(E)-β-caryophyllene	1417	1597	0.0001		0.000185	1.8e-05			0.000276	0.000169				0.00024		8e-05					0.00044			0.000128		4e-05										9.4e-05				0.000102	0.000109	0.000192		7.3e-05
	β-copaene	1427	1582							0.000107						4.4e-05						8.7e-05											4.1e-05									0.00013
	(E)-β-farnesene	1446	1666		0.000187			0.000119		0.000447					0.000233		0.000221	3.9e-05												0.000936	0.000289		0.000353				0.000138		0.000295	0.000238		0.000362	2.4e-05	0.000392	0.000439
	valencene	1486	1716	0.001317	0.000895	0.001046	0.000801	0.000889	0.000839	0.001747	0.000243	0.001206	0.00129093	0.001022	0.001588	0.001425	0.000921	0.0011	0.00051	0.001113	0.000575	0.0014		0.001611	0.00085	0.000701	0.000517	0.000695	0.001154			0.00065	0.001576	0.000898	0.000741	0.000788	0.000796		0.001091	0.000986	0.00095	0.001797	0.001321	0.000454	0.000986	0.000968
	α-farnesene	1495	1744		0.000193			4.9e-05		0.0003							0.00021														0.000144		0.000283				0.000112	7.7e-05	0.000222	4.5e-05		0.000198		0.000144	0.000193
	δ-cadinene	1514	1752	2.3e-05	0.00013	0.000113	7.8e-05			0.000163	0.000144		0.000200641				0.000165					0.000185							1.9e-05		0.000152		0.000138	0.000103			0.000199	9.7e-05	0.00014			7.4e-05	0.000124	0.000113
	β-sinensal	1672	2227		0.000329		8.4e-05	0.000251		0.000449			0.000130288		0.000317	0.000112	0.000348	2.9e-05	0.000231	0.000176	0.000144	0.000121	0.000178	0.000354					0.000112		0.001372	2.2e-05	0.000412	0.000112	3.8e-05		0.000298	0.000449	0.0006	0.000271		0.000397	0.000293	0.000548	0.000469
	α-sinensal	1724	2328		0.000381		0.000208	0.000181		0.0003							0.000309			0.000176		0.000259		0.000163			2.4e-05		0.000107		0.000268	0.000218	4.2e-05		2.6e-05		0.000177	0.000225	0.000352	0.000199		0.000237	2.2e-05	0.000206	0.000279
			Total	0.999894	1	1	1	0.999937	1	0.99996	0.999999	1	1	0.999999	1	1	1	0.999671	1	1	0.999791	0.999964	1	0.999877	0.999955	1	1	1	0.999996	1	0.99986	1	1	1	1	1	1	0.999999	1	0.999997	1	0.999537	0.999998	0.999901	0.999871	1
	Mono: Monoterpene		Mono	0.994434	0.990715	0.992855	0.992921	0.992281	0.996198	0.992758	0.996796	0.994242	0.993202	0.994267	0.995784	0.991875	0.992717	0.993955	0.99503	0.995358	0.993535	0.993884	0.993841	0.989634	0.98751	0.995932	0.993825	0.994399	0.990352	0.988213	0.991277	0.99131	0.992592	0.995874	0.991765	0.992615	0.990735	0.993272	0.992832	0.994722	0.996589	0.991699	0.995726	0.991918	0.989895	0.991908
	O : Oxygenated		Mono O	0.006547	0.012398	0.008632	0.013786	0.014488	0.011852	0.013363	0.007951	0.00392	0.00858508	0.018307	0.005394	0.008886	0.014435	0.012708	0.00482	0.009645	0.009431	0.017633	0.01173	0.013452	0.006538	0.007874	0.009076	0.010004	0.011287	0.006617	0.013527	0.006841	0.011088	0.006768	0.010935	0.008824	0.011063	0.012545	0.010179	0.011723	0.009799	0.014379	0.005246	0.015473	0.015651	0.009562
	ALD: Aldehyde		Mono ALD	0.001464	0.001451	0.001229	0.001221	0.001344	0.001061	0.001091	0.00084	0.000872	0.00103545	0.001881	0.000338	0.001478	0.001438	0.000783	0.000624	0.001142	0.001613	0.001942	0.002371	0.002032	0.001278	0.00087	0.001462	0.001121	0.001431	0.001279	0.002479	0.001555	0.001293	0.000542	0.001398	0.001317	0.001661	0.002288	0.002064	0.000953	0.00103	0.00144	0.001098	0.001867	0.001643	0.001714
	ALC: Alcool		Mono ALC	0.005067	0.010755	0.007403	0.012436	0.013144	0.010609	0.011818	0.007005	0.003048	0.00742397	0.016426	0.004761	0.007408	0.012792	0.01175	0.004131	0.008503	0.007619	0.015633	0.009186	0.011257	0.00526	0.007004	0.007614	0.008883	0.009856	0.005296	0.010684	0.005286	0.009795	0.006226	0.009537	0.007507	0.009137	0.01009	0.008098	0.010748	0.008735	0.012573	0.004148	0.013462	0.013813	0.007848
	DEG: Degradation product		Mono DEG	0.000169	0.002294	0.00019	0.000177	0.001635	0.003588	0.00537	0.000121	7.6e-05	0.000451447	0.000266	0.000127	0.00018	0.000366	0.006171	0.002966	0.001577	0.007825	0.000208	0.000191	0.006698	0.000963	0.000897	0.000459	0.000147	0.00157	0.00287	0.000973	0.002692	0.003605	0.000315	0.00016	0.000997	0.001001	0.000209	0.000786	0.00398	0.000254	0.009505	0.000137	0.007386	0.010988	0.000123
	Sesqui: Sesquiterpene		Sesqui	0.001546	0.002115	0.001344	0.001189	0.001517	0.000839	0.00391	0.000556	0.001206	0.00175776	0.001022	0.002378	0.001581	0.002254	0.001168	0.000741	0.001465	0.000719	0.002622	0.000178	0.002128	0.000978	0.000701	0.000581	0.000695	0.001392	0.000936	0.002225	0.00089	0.002845	0.001113	0.000847	0.000788	0.001946	0.000848	0.0027	0.001739	0.001052	0.003304	0.001976	0.001857	0.002439	0.001021
	Alipha: Aliphatic		Sesqui O	0	0.00071	0	0.000292	0.000432	0	0.000749	0	0	0.000130288	0	0.000317	0.000112	0.000657	2.9e-05	0.000231	0.000352	0.000144	0.00038	0.000178	0.000517	0	0	2.4e-05	0	0.000219	0	0.00164	0.00024	0.000454	0.000112	6.4e-05	0	0.000475	0.000674	0.000952	0.00047	0	0.000634	0.000315	0.000754	0.000748	0
	group a : Blond		Alipha	0.003914	0.007171	0.005802	0.005891	0.006139	0.002964	0.003292	0.002647	0.004552	0.00504012	0.00471	0.001838	0.006544	0.005029	0.004548	0.004229	0.003178	0.005537	0.003458	0.005982	0.008115	0.011467	0.003368	0.005595	0.00491	0.008252	0.010852	0.006358	0.0078	0.004563	0.003014	0.007389	0.006598	0.007321	0.005879	0.00447	0.003536	0.00236	0.004534	0.002296	0.006126	0.007537	0.007071
	group b: Blood		Alipha ALD	0.003914	0.007171	0.005802	0.005891	0.006095	0.002964	0.003292	0.002647	0.004552	0.00504012	0.00471	0.001838	0.006544	0.005029	0.003896	0.0041	0.003054	0.004522	0.003458	0.005982	0.007159	0.011467	0.003289	0.005595	0.00491	0.008082	0.010565	0.006358	0.007419	0.004563	0.003014	0.007389	0.006475	0.007321	0.005879	0.00447	0.003514	0.00236	0.00426	0.002296	0.005316	0.006561	0.007071
	groupe c: Navel		groupe	a	b	c	b	a	a	b	a	d	a	d	b	a	b	b	b	a	c	c	a	a	c	b	c	a	a	c	a	c	b	b	a	a	a	a	a	b	b	b	a	a	b	a
	group d : Acideless

## Sheet: LEO
Table of leaf essential oil composition
	Compound	IK A	IK P	Tarocco Rosso	Cadenera	Parson Brown	Navelate	Fisher Navel	Navelina SG	Moro SG	Cara Cara Navel	Fukuhara	Sanguinelli	Madame Vinous	Navelina	Hamlin	Washington Navel SG	Washington Navel	Sanguine	Cam Mat	Iaffaoui Douce	Quintela	Sweet	Maltaise Blonde	Sakkaria Lokum	Valencia Late SG	Maltaise demi sanguine SG	Shamouti	Portugaise	Sanguinello MoscataCuscuna	Pera	Ruby	Tarocco Chelif	Natal	Maltaise demi sanguine	Salustiana SG	Bisri	Sokotoro	Salustiana	Sanguinello	Lue Gim Gong	Petit Pierre demi sanguine	Tarocco	Pinneaple	Boukhobza	Huan Pi Chen
	hexanal	774	1087	0.000318	0.000466	0.000213	0.000566	0.000158	0.000221	0.000217	0.000166	6.8e-05	0.000242	0.000362		0.000174	0.00022	0.000128	3e-05	0.000134	0.000325	0.000223	0.000258	0.000272	8.1e-05	0.00063	4.3e-05	0.000576	0.000312	9.1e-05	0.000131	0.000399	0.000164	0.000464	0.000272	0.000284	0.000189	0.000254	0.000417	0.000133	0.000158	0.000282	0.000263	0.000161	0.000153	0.000162
	2-hexenal	825	1225	0.004086	0.006066	0.007424	0.008844	0.003852	0.004662	0.002674	0.001987	0.003127	0.004671	0.007342	0.002195	0.005006	0.005721	0.002651	0.004039	0.002854	0.00656	0.005181	0.004467	0.006208	0.004407	0.008758	0.002253	0.008134	0.006602	0.005136	0.005713	0.008078	0.003334	0.009565	0.007358	0.005222	0.003001	0.004139	0.006711	0.004666	0.003015	0.005624	0.004834	0.004884	0.004229	0.00371
	hexanol	839	1184	7.7e-05	0.000247	0.000684	0.000646	0.000198	0.000521	3.5e-05	2.7e-05	0.000252	0.00012	0.000304	5.8e-05	0.000125	0.000192	0.000174	0.000273	0.000178	0.000376	0.000109	0.00011	6e-05	0.000358	0.000583	5.2e-05	0.000248	8.7e-05	0.000404	0.000493	0.000203	0.000171	0.00021	0.000601	0.00028		0.000279		0.000229	0.000276	0.000361	0.000297	0.000535	0.000376	0.000236
	α-thujene	922	1017	0.01194	0.003956	0.003832	0.004437	0.004077	0.003181	0.004012	0.004955	0.003111	0.005195	0.003685	0.004369	0.005639	0.004701	0.004234	0.005041	0.004191	0.004395	0.005057	0.00481	0.003846	0.004737	0.004029	0.00442	0.004561	0.006761	0.00517	0.004699	0.005182	0.006104	0.004699	0.003974	0.005709	0.006428	0.005527	0.015245	0.004339	0.003964	0.004032	0.003512	0.002698	0.00447	0.003986
	α-pinene	930	1017	0.013538	0.01374	0.011055	0.013808	0.014212	0.009418	0.012839	0.012636	0.008288	0.015799	0.013306	0.011489	0.018693	0.013328	0.011582	0.013022	0.012114	0.012108	0.013663	0.014499	0.014622	0.013506	0.011974	0.012058	0.016334	0.014693	0.015961	0.015265	0.014776	0.015671	0.012703	0.015531	0.013908	0.0149	0.015914	0.01108	0.012147	0.011065	0.014875	0.012342	0.00987	0.018831	0.015852
	camphene	943	1067		0.000382	0.000402	0.00038	0.000376	0.000294	0.000326	0.000353	0.000254	0.000431	0.000393	0.000328	0.000492	0.000366	0.000328	0.000423	0.000343	0.00038	0.000399	0.000447	0.000392	0.000409	0.000372	0.000338	0.000427	0.000389	0.000421	0.000434	0.000416	0.00044	0.000347	0.000472	0.000336	0.000362	0.000441	8.4e-05	0.000362	0.000368	0.000453	0.000335	0.000263	0.000425	0.000409
	sabinene	965	1125	0.362818	0.421658	0.458652	0.393624	0.427853	0.383911	0.367756	0.390865	0.33697	0.4415	0.453387	0.341495	0.603163	0.409018	0.389261	0.505301	0.39274	0.417076	0.430714	0.492706	0.4506	0.47817	0.424606	0.36723	0.466678	0.38835	0.541638	0.488123	0.439768	0.441201	0.420956	0.541751	0.383282	0.387149	0.477291	0.337933	0.382071	0.336139	0.505581	0.351395	0.408115	0.463143	0.426795
	β-pinene	970	1114	0.024377	0.020527	0.020524	0.021021	0.021003	0.016971	0.020137	0.020805	0.015627	0.022662	0.020997	0.018714	0.027346	0.020192	0.019093	0.023078	0.02012	0.021267	0.024032	0.022811	0.022742	0.023378	0.020688	0.020146	0.023321	0.025978	0.024602	0.023912	0.024833	0.025079	0.020389	0.024694	0.024441	0.022891	0.023576	0.022032	0.02102	0.034114	0.02407	0.021591	0.018239	0.025182	0.022056
	myrcene*	980	1163	0.030649	0.029992	0.025658	0.030098	0.032028	0.025184	0.029695	0.028703	0.026468	0.03436	0.029834	0.027223	0.039465	0.030309	0.027832	0.030043	0.027569	0.03028	0.030349	0.030189	0.030838	0.031689	0.026919	0.028978	0.034277	0.028719	0.03816	0.034618	0.032064	0.033765	0.030125	0.032075	0.030124	0.033679	0.032901	0.023211	0.030162	0.027938	0.03296	0.030063	0.028177	0.036504	0.034408
	octanal*	980	1294		0.000275	0.000445	0.000659	0.000191	0.000312		0.000116	0.000223					3.6e-05	0.000205		0.000226	4e-05		3.4e-05		0.000124	0.000123					0.000108	0.000103								3e-05	3.4e-05	0.000151	0.000194	0.000108	0.000237	4.6e-05
	α-phellandrene	996	1168	0.000237	0.002349	0.001653	0.00216	0.002561	0.001542	0.001603	0.001567	0.001965	0.002811	0.003029	0.001685	0.001609	0.002164	0.002216	0.00148	0.001812	0.002248	0.002249	0.002086	9e-05	0.001577	0.002052	0.001572	0.002157	0.000193	0.001907	0.002496	0.002365	0.000138	0.002525	0.001911	0.001201	0.001351	0.002319	0.000201	0.00241	0.002501	0.002524	0.001676	0.002008	0.002537	0.003261
	δ-3-carene	1005	1150	0.030667	0.035106	0.019103	0.026917	0.040266	0.036886	0.0254	0.027314	0.033261	0.045901	0.030547	0.030404	0.015703	0.038203	0.032567	0.019362	0.022568	0.029123	0.032607	0.023047	0.026775	0.010296	0.021477	0.024996	0.037066	0.036278	0.020714	0.026886	0.034955	0.019905	0.038969	0.020732	0.036765	0.044913	0.027967	0.031997	0.036662	0.034771	0.019709	0.03235	0.034052	0.029968	0.044732
	α-terpinene	1008	1184	0.001833	0.007893	0.008016	0.010245	0.007731	0.00381	0.007378	0.006518	0.00637	0.008845	0.011617	0.007277	0.007147	0.006596	0.007991	0.005811	0.009301	0.009896	0.008284	0.009016	0.002724	0.012669	0.009516	0.007805	0.006196	0.001882	0.009471	0.011201	0.008727	0.003665	0.00855	0.00758	0.003735	0.00438	0.009721	0.00217	0.011249	0.010114	0.014052	0.006369	0.005927	0.011414	0.010468
	p-cymene	1011	1275	0.055226	0.013131	0.015418	0.012754	0.012738	0.019161	0.02244	0.024675	0.013851	0.016527	0.006082	0.024602	0.014962	0.014387	0.015242	0.016837	0.016625	0.011314	0.013213	0.010373	0.031504	0.01557	0.009133	0.021824	0.013702	0.035035	0.015297	0.01158	0.014825	0.040882	0.015011	0.011305	0.032015	0.040556	0.0112	0.043314	0.016043	0.014808	0.006678	0.02924	0.017187	0.014468	0.009947
	β-phellandrene*	1023	1215	0.005281	0.006818	0.006141	0.006609	0.007278	0.005744	0.006225	0.006342	0.006289	0.007838	0.006927	0.006021	0.007462	0.006558	0.006507	0.006273	0.006187	0.007051	0.006852	0.006801	0.006036	0.007211	0.006334	0.006339	0.007084	0.00523	0.007115	0.007843	0.007351	0.006533	0.007077	0.006743	0.006528	0.007309	0.006997	0.003587	0.006995	0.007141	0.007357	0.006704	0.006681	0.00805	0.007903
	limonene*	1023	1208	0.02979	0.033802	0.019372	0.032583	0.042831	0.031252	0.038818	0.041636	0.034789	0.024504	0.032068	0.033412	0.030376	0.030985	0.031271	0.020568	0.040472	0.0233	0.028548	0.026721	0.048062	0.033059	0.022616	0.033516	0.028429	0.070716	0.029714	0.024377	0.03774	0.040573	0.049436	0.019235	0.052342	0.049505	0.025123	0.045196	0.026278	0.025938	0.01987	0.035704	0.021903	0.044882	0.046918
	(Z)-β-ocimene	1024	1235	0.001182	0.001654	0.001314	0.002225	0.00207	0.001549	0.002361	0.00193	0.001953	0.001889	0.002064	0.001872	0.002413	0.002284	0.001741	0.002185	0.001878	0.002083	0.002062	0.001612	0.001882	0.001653	0.001914	0.002806	0.002962	0.001524	0.002566	0.001763	0.00193	0.002294	0.00184	0.00227	0.001631	0.002079	0.00253	0.000538	0.002826	0.002286	0.002063	0.00177	0.001782	0.001526	0.00218
	(E)-β-ocimene	1036	1253	0.021854	0.043394	0.03436	0.055163	0.056077	0.037165	0.059811	0.047413	0.054604	0.045378	0.060603	0.049209	0.064273	0.058383	0.046545	0.057868	0.050386	0.05155	0.0568	0.043936	0.049574	0.046597	0.049685	0.066261	0.080409	0.032372	0.06879	0.050321	0.047921	0.053711	0.048666	0.065389	0.033035	0.040606	0.071762	0.009543	0.074253	0.058872	0.062229	0.044813	0.048333	0.041527	0.063058
	γ-terpinene	1048	1248	0.006808	0.018114	0.01925	0.023424	0.018031	0.010783	0.020459	0.019968	0.016539	0.020696	0.020904	0.021214	0.018257	0.016397	0.019743	0.015887	0.023365	0.022583	0.019814	0.0201	0.008454	0.031372	0.021093	0.022481	0.015344	0.007406	0.023208	0.024736	0.021755	0.016483	0.020837	0.015825	0.013945	0.016665	0.021666	0.006724	0.025937	0.0249	0.026036	0.019223	0.016274	0.025372	0.021081
	trans sabinene hydrate	1054	1465	0.00332	0.004633	0.007403	0.004804	0.004755	0.007102	0.004526	0.004286	0.006527	0.004474	0.00429	0.00537	0.004795	0.004036	0.005699	0.007985	0.00528	0.004843	0.004336	0.005242	0.00557	0.007241	0.005734	0.004008	0.004622	0.00286	0.0054	0.006212	0.003618	0.004109	0.005422	0.006053	0.002653	0.003139	0.004473	0.005515	0.003193	0.005194	0.005813	0.003455	0.006968	0.003189	0.003625
	terpinolene	1078	1286	0.003231	0.009911	0.007834	0.009962	0.010678	0.00723	0.009787	0.008878	0.009764	0.011814	0.010422	0.010461	0.007483	0.010042	0.010359	0.006771	0.009545	0.010647	0.009901	0.008538	0.004838	0.009641	0.008919	0.010303	0.009354	0.004586	0.009648	0.01062	0.010384	0.006269	0.010839	0.007255	0.007251	0.008283	0.009692	0.001955	0.012167	0.012104	0.010059	0.010233	0.009816	0.011316	0.012414
	linalool	1083	1549	0.091735	0.11828	0.131863	0.117093	0.102602	0.136756	0.105922	0.103444	0.139939	0.093371	0.090631	0.120558	0.013171	0.081651	0.11703	0.094449	0.119828	0.113113	0.113033	0.112668	0.095955	0.067611	0.137648	0.095225	0.063198	0.049718	0.021243	0.0885	0.06834	0.047916	0.069184	0.065402	0.097718	0.043502	0.073162	0.160599	0.087165	0.123388	0.080263	0.100938	0.09734	0.063351	0.072616
	cis-p-menth-2-en-1-ol	1108	1563	0.007561	0.004144	0.005559	0.004928	0.003918	0.004313	0.006101	0.006282	0.005192	0.004574	0.004002	0.006934	0.003689	0.003823	0.005425	0.004629	0.005933	0.005006	0.00425	0.004157	0.005598	0.006927	0.005074	0.006288	0.003092	0.004109	0.004848	0.00489	0.004471	0.007048	0.004638	0.00356	0.005295	0.006572	0.004294	0.005326	0.006008	0.006033	0.004798	0.00642	0.004993	0.004586	0.003941
	trans-p-menth-2-en-1-ol	1124	1628	0.007211	0.002401	0.003368	0.003016	0.002293	0.002546	0.00391	0.004069	0.003191	0.002928	0.002171	0.004256	0.002338	0.002479	0.003425	0.002764	0.003719	0.003318	0.002764	0.002538	0.002849	0.004474	0.003253	0.004032	0.001967	0.003477	0.00298	0.002962	0.002883	0.004535	0.002971	0.001886	0.003919	0.004551	0.002728	0.006767	0.003975	0.003801	0.002702	0.003819	0.00273	0.002733	0.002249
	citronellal	1131	1492	0.009391	0.028764	0.016809	0.017084	0.021713	0.04695	0.020656	0.023402	0.042699	0.013299	0.031561	0.043168	0.001188	0.03902	0.033864	0.015586	0.020873	0.020768	0.023698	0.014644	0.016389	0.009086	0.020665	0.024254	0.017493	0.040267	0.003185	0.00814	0.032378	0.004916	0.033813	0.01448	0.020754	0.013056	0.01639	0.029108	0.019308	0.032667	0.00725	0.012033	0.052884	0.012946	0.021166
	terpinen-4-ol	1162	1604	0.149358	0.071895	0.096311	0.089648	0.06818	0.073064	0.112723	0.115685	0.08857	0.081601	0.069477	0.125261	0.062463	0.0678	0.09623	0.073592	0.105235	0.091908	0.075562	0.071361	0.094654	0.12131	0.090863	0.118	0.053153	0.077827	0.084766	0.082464	0.080893	0.128244	0.079184	0.058914	0.102621	0.126051	0.07476	0.100135	0.1162	0.109377	0.082311	0.121332	0.083882	0.084598	0.0692
	α-terpineol	1173	1698	0.008651	0.00599	0.008465	0.007164	0.006463	0.007477	0.00624	0.006708	0.006486	0.006897	0.003168	0.006411	0.002237	0.004869	0.00839	0.003859	0.009027	0.006376	0.005715	0.005655	0.004469	0.005292	0.007282	0.005585	0.003584	0.002721	0.002769	0.006228	0.002882	0.005235	0.003781	0.003704	0.004296	0.004463	0.00446	0.005022	0.006961	0.00833	0.005339	0.007613	0.00614	0.007158	0.006095
	trans-p-menth-1-en-3-ol	1180	1680	0.001923	0.000803	0.001056	0.001034	0.000765	0.000829	0.001376	0.001383	0.001014	0.000988	0.000766	0.001528	0.000762	0.000883	0.001178	0.000834	0.001217	0.001028	0.000895	0.00083	0.001076	0.001365	0.000935	0.00146	0.000695	0.001226	0.000974	0.00094	0.001056	0.001932	0.000984	0.000612	0.001537	0.00192	0.000911	0.001842	0.001435	0.001312	0.000888	0.001483	0.000863	0.000982	0.000793
	decanal	1184	1501	0.000891	0.000993	0.001387	0.001706	0.000891	0.001493	0.001061	0.001097	0.001742	0.000481	0.001321	0.002394		0.001017	0.001344	0.000722	0.001256	0.001443	0.001031	0.000839	0.000844	0.00107	0.000859	0.001049	0.00036	0.001623		0.000659	0.00146	0.000329	0.001022	0.00049	0.001732	0.000856	0.001	0.001764	0.001442	0.00101	0.000674	0.001206	0.000823	0.000842	0.001015
	cis-p-menth-1-en-3-ol	1190	1745	0.002498	0.00106	0.001514	0.001343	0.000996	0.001065	0.001882	0.001844	0.001413	0.001263	0.000979	0.002045	0.000985	0.001067	0.001511	0.001106	0.001655	0.001565	0.001127	0.001033	0.001358	0.001994	0.001532	0.001919	0.000815	0.001198	0.001311	0.001338	0.001285	0.00195	0.001338	0.000841	0.001719	0.002059	0.001149	0.001462	0.001998	0.001799	0.001209	0.001925	0.001283	0.001335	0.001092
	nerol	1211	1801	0.003269	0.004434	0.003461	0.004628	0.005273	0.009579	0.00473	0.005442	0.007038	0.003101	0.004377	0.00743	0.00084	0.008939	0.005448	0.003013	0.004105	0.002846	0.003989	0.002597	0.002614	0.002271	0.00419	0.009124	0.00587	0.010277	0.002259	0.00219	0.006207	0.001411	0.006876	0.003115	0.004513	0.004994	0.003508	0.005813	0.00449	0.006645	0.001879	0.00363	0.010155	0.002814	0.004364
	neral*	1216	1685	0.011786	0.01825	0.013587	0.016935	0.015253	0.023792	0.013692	0.013234	0.026354	0.013758	0.016273	0.01061	0.000449	0.024231	0.018949	0.006345	0.016856	0.016443	0.014989	0.009839	0.007572	0.002658	0.0158	0.012346	0.007462	0.015704	0.00422	0.005898	0.011955	0.003062	0.015275	0.006102	0.010603	0.005232	0.010826	0.017167	0.008281	0.01667	0.006482	0.019889	0.019514	0.011843	0.015814
	geraniol	1235	1848	0.001998	0.001805	0.001457	0.002123	0.001733	0.003517	0.001099	0.001209	0.002844	0.0014	0.001	0.001054	0.000398	0.002303	0.002114	0.000386	0.001471	0.00149	0.001477	0.001133	0.000626	0.00041	0.001521	0.003085	0.001631	0.00105	0.000257	0.000476	0.001303	0.001771	0.000857	0.000667	0.000939	0.001245	0.001242	0.001435	0.000912	0.001367	0.000628	0.000727	0.001767	0.001099	0.001465
	geranial	1243	1735	0.017969	0.024125	0.018709	0.023056	0.020216	0.031515	0.018829	0.01845	0.035674	0.018408	0.021743	0.014714	0.000953	0.032555	0.025468	0.009135	0.022547	0.021885	0.019866	0.013184	0.012606	0.003943	0.020873	0.017148	0.010093	0.022335	0.005696	0.008254	0.016879	0.005775	0.021254	0.00826	0.015978	0.009739	0.014336	0.026215	0.011408	0.022801	0.008775	0.0289	0.026165	0.016012	0.021511
	methyl geraniate	1301	1680	0.001065	0.000446	6.3e-05	0.000345	0.000736	0.001234	0.00057	0.000523	0.001268	0.000451	0.000491	0.000872	0.000111	0.001075	0.00085	0.000188	0.000372	0.00024	0.0005	0.000245	0.000546	6.4e-05	0.00039	0.000576	0.000522	0.004146	0.000915	0.000123	0.000897		0.00127	0.000215	0.000489	0.00095	0.000367	0.000357	0.00067	0.000591		0.001648	0.001411	0.000425	0.000608
	citronellyl acetate	1334	1662	0.002155	0.002296	0.000575	0.00089	0.001842	0.003099	0.002109	0.001385	0.004308	0.001879	0.00088	0.001841	0.000464	0.003684	0.001517	0.001069	0.00114	0.001151	0.001459	0.000783	0.001937	0.000527	0.000768	0.002143	0.002043	0.008726	0.000689	0.000709	0.003061	0.001383	0.003023	0.001372	0.002367	0.004712	0.001505	0.002543	0.002905	0.002454	0.000638	0.001129	0.003363	0.000516	0.00301
	neryl acetate	1342	1728	0.0022	0.003171	0.001347	0.001999	0.002595	0.002992	0.00241	0.002126	0.005537	0.001691	0.001968	0.001595	0.000416	0.005206	0.002331	0.001298	0.002189	0.001996	0.002274	0.001331	0.001901	0.000448	0.001313	0.001881	0.001104	0.00665	0.001111	0.00054	0.002762	0.001053	0.003015	0.001172	0.002789	0.002605	0.001739	0.003779	0.002437	0.00195	0.00061	0.00132	0.003078	0.000629	0.003739
	geranyl acetate	1359	1758	0.000859	0.002915	0.000806	0.001363	0.001576	0.003463	0.000993	0.001618	0.004499	0.00143	0.00106	0.001658		0.002717	0.002409	0.000585	0.001408	0.001901	0.001889	0.001211	0.001445	0.000145	0.000809	0.001137	0.000755	0.00069		0.000255	0.001699	0.000535	0.001165	0.000562	0.002457	0.001578	0.000825	0.003274	0.000864	0.001047	0.000231	0.000551	0.001407	0.000351	0.002569
	β-elemene	1387	1590	0.004311	0.002295	0.001057	0.004856	0.003139	0.002496	0.007526	0.002952	0.003165	0.003473	0.002258	0.004237	0.003346	0.003255	0.002606	0.004044	0.002259	0.003787	0.00271	0.00188	0.004042	0.003734	0.002214	0.005396	0.008073	0.003008	0.004504	0.003855	0.003666	0.006521	0.003614	0.004311	0.005423	0.005912	0.004329	0.002921	0.004668	0.003606	0.004381	0.004237	0.003835	0.004664	0.003586
	(E)-β-caryophyllene	1417	1591	0.000143	0.00048	0.000201	0.00087	0.000626	0.000447	0.001316	0.000531	0.000597	0.00067	0.000379	0.000596	0.001325	0.00066	0.000451	0.000693	0.000483	0.000633	0.000509	0.000395	0.000724	0.000887	0.000406	0.000942	0.001925	0.006324	0.001533	0.000642	0.000836	0.001507	0.000967	0.000756	0.001276	0.001316	0.000798	0.000393	0.00101	0.000679	0.000872	0.001187	0.000934	0.001195	0.000725
	(E)-β-farnesene	1450	1666	0.000102	0.000197		0.000541	0.000274	0.000216	0.000817	0.00027	0.00028	0.000351	0.000152	0.000407	0.000427	0.000325	0.00023	0.00036	0.000215	0.000319	0.000267	0.000123	0.000314	0.000392		0.000608	0.000934	0.000822	0.000574	0.000391	0.000361	0.000866	0.000379	0.000421	0.000637	0.000739	0.000431		0.00052	0.000386	0.000444	0.000499	0.000376	0.000527	0.000315
	β-elemol	1533	2078	0.000519	0.000304	0.000309	0.000557	0.000408	0.000602	0.00093	0.000584	0.000574	0.000419	0.000386	0.000976	0.0002	0.000488	0.00054	0.00092	0.000387	0.000636	0.000368	0.000314	0.000725	0.000391	0.000408	0.000948	0.000645	0.000507	0.000296	5.7e-05	0.000396	0.000846	0.000349	0.00078	0.000502	0.000578	0.000539		0.000668	0.000529	0.000617	0.000532	0.000421	0.000335	0.000452
	(E)-nerolidol	1547	2041	0.000792	0.000303	0.000228	0.000342	0.000288	0.000368	0.000791	0.000427	0.000405	0.000416	0.000275	0.000505	0.000365	0.000322	0.000344	0.000559	0.00027	0.00035	2.5e-05	0.000181	0.000525	0.000342	0.000247	0.0009	0.000696	0.000632	0.00041	0.00036	0.000409	0.00119	0.000368	0.000607	0.000604	0.000693	0.000435	0.000426	0.000623	0.000404	0.000477	0.000559	0.000428	0.000273	0.000335
	β-caryophyllene oxide	1569	1960	0.000987	0.000166		0.000309	0.000298	0.000323	0.000491	0.0003	0.00032	0.000164	8.5e-05	0.000512	0.000356	0.000487	0.000223	0.000295	0.00019	0.000151	0.000227		0.000476	3.1e-05		0.0005	0.000975	0.00161	0.000534		3.1e-05	0.000999	0.000187	0.000318	0.000386	0.000597	0.00026	8e-05	0.000905	0.000278	0.000164	0.000395	4e-05		0.000169
	T-muurolol	1638	2229		0.000222	0.000197	0.000447		0.000271	0.001036	0.000371	0.000292	0.000293	2.6e-05	0.000678	3.9e-05	0.000349	0.000279	0.000538	0.000228	0.000321	0.00022	0.000148		0.000446		0.000859	0.000611	0.000659	0.000254	5.6e-05	0.00033	0.000995	0.000334	0.000584	0.000629	0.000904	0.000335	0.000416	0.000596	0.000419	0.000389	0.000552	6.7e-05	6.7e-05	0.000304
	β-sinensal	1674	2227	0.036208	0.017394	0.01652	0.022517	0.020862	0.015908	0.026287	0.02091	0.023966	0.019203	0.017448	0.025492	0.016555	0.022051	0.018585	0.016422	0.019466	0.022002	0.0166	0.016145	0.017312	0.016978	0.017179	0.029054	0.026705	0.034636	0.017099	0.018777	0.023398	0.020653	0.023015	0.017291	0.035016	0.044236	0.016727	0.023713	0.021766	0.022852	0.013511	0.042891	0.019065	0.022885	0.017656
	α-sinensal	1725	2328	0.003255	0.002667	0.002515	0.002635	0.000304	0.001946	0.004866	0.003932	0.003126	0.003649	0.002787	0.004785	0.004205	0.00397	0.00358	0.004474	0.003349	0.004239	0.002768	0.002164	0.002803	0.007054	0.002795	0.005625	0.006832	0.003293	0.003549	0.00392	0.003624	0.007277	0.002814	0.005341	0.004004	0.003613	0.003525	0.000829	0.005154	0.003985	0.005378	0.005231	0.003853	0.004416	0.004345
	(E)-phytol	2100	2607	0.006118	0.001554	8.8e-05	0.002216	0.002101	0.002211	0.002031	0.000927	0.001288	0.001193	0.0008	0.001591	0.002629	0.001503	0.001402	0.00162	7.7e-05	0.001566	0.001076	0.000912	0.00012	0.001215	0.000951	0.001391	0.003786	0.004361	0.002008	8.7e-05	0.001238	0.003288	0.000792	0.001517	0.003418	0.002066	0.000129	0.003448	0.001024	0.001327	0.00103	0.002688	0.001412	0.001449	0.001411
	Mono: Monoterpene		Total	0.980187	0.991468	0.996205	0.990574	0.994309	0.985371	0.986893	0.990245	0.992081	0.993008	0.994627	0.989506	0.994494	0.990847	0.991092	0.991762	0.993643	0.993926	0.993681	0.994113	0.994569	0.99481	0.99513	0.988904	0.9869	0.977569	0.993397	0.994242	0.992093	0.981728	0.991099	0.994306	0.986308	0.982124	0.994482	0.972287	0.986565	0.991407	0.996719	0.989697	0.99221	0.99583	0.993792
	O : Oxygenated		Mono	0.92238	0.957839	0.964937	0.942863	0.960719	0.953374	0.936815	0.955648	0.952656	0.957663	0.960702	0.94508	0.959742	0.950251	0.95835	0.956773	0.962071	0.951178	0.962367	0.966143	0.960144	0.9573	0.959977	0.939284	0.9264	0.913093	0.957005	0.958993	0.947561	0.933588	0.947019	0.953659	0.926895	0.917424	0.961302	0.931169	0.943131	0.952449	0.962364	0.924132	0.955268	0.954182	0.959325
	ALD: Aldehyde		Mono O	0.322949	0.295412	0.312353	0.297453	0.260909	0.359293	0.307768	0.31109	0.382553	0.251513	0.254837	0.355305	0.095259	0.286338	0.331838	0.226823	0.322855	0.295877	0.277823	0.248451	0.257165	0.235766	0.31865	0.308211	0.178099	0.252981	0.142623	0.220119	0.242569	0.220875	0.25405	0.176917	0.280647	0.236368	0.216675	0.376359	0.27821	0.345426	0.209816	0.316812	0.323943	0.214567	0.233857
	ALC: Alcool		Mono ALC	0.277524	0.215445	0.260457	0.235781	0.196978	0.246248	0.248509	0.250352	0.262214	0.200597	0.180861	0.280847	0.091678	0.17785	0.24645	0.192617	0.25747	0.231493	0.213148	0.207214	0.214769	0.218895	0.258032	0.248726	0.138627	0.154463	0.126807	0.1962	0.172938	0.204151	0.175235	0.144754	0.22521	0.198496	0.170687	0.293916	0.232337	0.267246	0.18583	0.251342	0.216121	0.171845	0.16544
	DEG: Degradation product		Mono ESTER	0.006279	0.008828	0.002791	0.004597	0.006749	0.010788	0.006082	0.005652	0.015612	0.005451	0.004399	0.005966	0.000991	0.012682	0.007107	0.00314	0.005109	0.005288	0.006122	0.00357	0.005829	0.001184	0.00328	0.005737	0.004424	0.020212	0.002715	0.001627	0.008419	0.002971	0.008473	0.003321	0.008102	0.009845	0.004436	0.009953	0.006876	0.006042	0.001479	0.004648	0.009259	0.001921	0.009926
	Sesqui: Sesquiterpene		Mono ALD	0.039146	0.071139	0.049105	0.057075	0.057182	0.102257	0.053177	0.055086	0.104727	0.045465	0.069577	0.068492	0.00259	0.095806	0.078281	0.031066	0.060276	0.059096	0.058553	0.037667	0.036567	0.015687	0.057338	0.053748	0.035048	0.078306	0.013101	0.022292	0.061212	0.013753	0.070342	0.028842	0.047335	0.028027	0.041552	0.07249	0.038997	0.072138	0.022507	0.060822	0.098563	0.040801	0.058491
	Alipha: Aliphatic		Sesqui	0.046317	0.024028	0.021027	0.033074	0.026199	0.022577	0.04406	0.030277	0.032725	0.028638	0.023796	0.038188	0.026818	0.031907	0.026838	0.028305	0.026847	0.032438	0.023694	0.02135	0.026921	0.030255	0.023249	0.044832	0.047396	0.051491	0.028753	0.028058	0.033051	0.040854	0.032027	0.030409	0.048477	0.058588	0.027379	0.028778	0.03591	0.033138	0.026233	0.056083	0.029019	0.034362	0.027887
	group a : Blond		Sesqui O	0.040255	0.020364	0.019263	0.025494	0.021454	0.018222	0.031944	0.025269	0.027497	0.023268	0.02051	0.030782	0.021125	0.026343	0.022509	0.021455	0.023085	0.026591	0.019393	0.01849	0.02064	0.024374	0.020221	0.035579	0.034233	0.038561	0.021058	0.023057	0.027431	0.02912	0.026197	0.023239	0.039624	0.048542	0.020687	0.024968	0.027543	0.027241	0.019366	0.048681	0.023346	0.027574	0.022336
	group b: Blood		Alipha	0.005372	0.008047	0.010153	0.012421	0.00529	0.007209	0.003987	0.003393	0.005412	0.005514	0.009329	0.004647	0.005305	0.007186	0.004502	0.005064	0.004648	0.008744	0.006544	0.005708	0.007384	0.00604	0.010953	0.003397	0.009318	0.008624	0.005631	0.007104	0.010243	0.003998	0.011261	0.008721	0.007518	0.004046	0.005672	0.008892	0.0065	0.004493	0.007092	0.006794	0.006511	0.005837	0.005169
	groupe c: Navel		Alipha ALD	0.005295	0.0078	0.009469	0.011775	0.005092	0.006688	0.003952	0.003366	0.00516	0.005394	0.009025	0.004589	0.00518	0.006994	0.004328	0.004791	0.00447	0.008368	0.006435	0.005598	0.007324	0.005682	0.01037	0.003345	0.00907	0.008537	0.005227	0.006611	0.01004	0.003827	0.011051	0.00812	0.007238	0.004046	0.005393	0.008892	0.006271	0.004217	0.006731	0.006497	0.005976	0.005461	0.004933
	group d : Acideless		Diterpene	0.006118	0.001554	8.8e-05	0.002216	0.002101	0.002211	0.002031	0.000927	0.001288	0.001193	0.0008	0.001591	0.002629	0.001503	0.001402	0.00162	7.7e-05	0.001566	0.001076	0.000912	0.00012	0.001215	0.000951	0.001391	0.003786	0.004361	0.002008	8.7e-05	0.001238	0.003288	0.000792	0.001517	0.003418	0.002066	0.000129	0.003448	0.001024	0.001327	0.00103	0.002688	0.001412	0.001449	0.001411
			groupe	b	a	a	c	c	c	b	c	a	b	a	c	a	c	c	b	a	a	a	a	a	a	a	b	a	a	b	a	b	b	a	b	a	a	b	a	b	a	b	b	a	b	a

## Sheet: Phenotype
Mean values of phenotypical and chemical traits
	Cultivar	Fruit weight (g)	PD/ED ratio	CCI	Nb segments	Peel thickness (mm)	TSS (°Brix)	Acidity (%)	PEO yield (% w/w)	LEO yield (% w/w)
	Bisri	244.48	1	6.27	9.8	4.338	10.06	0.99	6.05305	0.0379085
	Lue Gim Gong	188.24	0.98	3.45	10	3.82	10.41	1.75	6.36008	0.0429333
	Natal	156.54	0.97	3.77	9.6	3.414	11.18	1.7	6.16	0.0914474
	Salustiana SG	180.52	0.93	4.98	10.4	3.034	12.29	0.62	4.74589	0.055414
	Salustiana	170.85	0.93	4.61	10	3.974	9.46	0.82	7.49687	0.0357616
	Portugaise	127.33	0.88	6.48	9.6	3.456	9.71	1.29	8.48674	0.0425806
	Ruby	157.01	0.85	5.65	10.8	3.968	9.83	1.02	8.07447	0.0484043
	Sanguinello	151.55	1	4.83	9.4	4.474	12.94	0.8	5.50633	0.0330729
	Pera	201.21	1.24	4.68	9.2	4.936	8.99	0.74	3.63368	0.0716012
	Sokotoro	154.88	1.03	3.72	9.2	4.268	10.6	0.96	8.41973	0.0904437
	Sanguinello MoscataCuscuna	165.6	0.9	5.27	9.6	2.632	13.55	0.7	6.06918	0.041791
	Tarocco Chelif	208.32	0.92	4.8	10.8	5.118	12.04	1.13	3.67002	0.0342857
	Tarocco	231.64	1.06	5.21	10	5.122	10.95	0.53	6.68354	0.0280255
	Tarocco Rosso	202.18	0.9	6.73	10.2	4.444	10.17	1.19	8.20835	0.00735931
	Petit Pierre demi sanguine	148.58	0.95	5.77	9.6	3.458	10.73	0.9	5.21796	0.0641975
	Boukhobza	173.68	0.92	5.45	13.8	3.484	11.14	0.47	6.2	0.100658
	Huan Pi Chen	177.28	0.84	0.55	10.2	4.024	9.92	1.02	7.02654	0.137805
	Pinneaple	182.92	0.88	7.27	11	4.274	9.05	0.55	4.83031	0.0626506
	Parson Brown	204.64	0.96	7.26	11	4.536	8.64	0.72	9.05877	0.0903614
	Madame Vinous	288.84	1.01	3.92	9.8	5.188	11.65	1	6.37225	0.0985915
	Navelina	433.78	1.1	8.66	11.4	7.896	10.42	0.42	6.32332	0.0465409
	Navelina SG	375.52	1.07	5.78	11.2	6.954	8.62	0.57	6.27429	0.043
	Navelate	275.56	0.98	3.39	8.2	5.02	11.03	0.71	5.35	0.0394336
	Cara Cara Navel	379.48	0.98	5.21	14.4	4.406	9.88	0.91	4.44245	0.0434783
	Washington Navel	328.36	0.96	4.66	10	5.318	9.57	0.84	4.24302	0.0692683
	Washington Navel SG	362.48	0.95	3.82	11.4	4.866	9.12	0.65	5.39487	0.0460674
	Fukuhara	261.2	0.95	4.97	9.6	5.882	9.38	1.16	5.75369	0.0666667
	Fisher Navel	479.34	1.01	4.19	11.2	6.52	9.22	0.48	3.77283	0.0620879
	Sanguine	275.76	1.01	5.49	11.4	5.684	9.56	1.02	4.45868	0.0360976
	Moro SG	344.08	0.92	4.3	10.4	7.174	8.76	0.75	4.0097	0.0661202
	Sanguinelli	237.22	0.97	4.85	11.8	4.926	9.7	1.11	6.2699	0.088764
	Maltaise Blonde	221	0.98	5.57	9.4	4.964	9.7	1.05	4.75352	0.0472393
	Hamlin	245.9	0.93	6.54	9.8	4.558	10.63	0.74	6.18355	0.0706806
	Cadenera	259.28	0.93	5.15	10.2	4.546	10.39	0.87	8.06605	0.0913265
	Maltaise demi sanguine	307.84	0.92	4.96	11.4	6.444	9.21	1.09	3.61792	0.0649038
	Maltaise demi sanguine SG	220.12	1	4.31	10.2	5.184	9.98	0.86	6.27943	0.0635359
	Shamouti	247.3	1.12	3.64	8.8	6.434	8.81	1	3.64033	0.0779221
	Sweet	227.16	0.94	4.66	10.2	5.188	9.45	0.74	3.5609	0.123504
	Quintela	278.48	0.95	5.73	9.8	6.25	9.41	0.98	5.71084	0.0819905
	Valencia Late SG	222.48	0.93	2.84	10	4.25	8.73	1.23	5.1129	0.0905702
	Iaffaoui Douce	353.94	1.03	5.43	10.8	7	10.18	0.02	2.84713	0.0492891
	Sakkaria Lokum	265.26	0.87	6.27	11.4	5.986	11.47	0.01	6.85268	0.0462555
	Cam Mat	379.84	0.89	5.48	10.8	6.134	11.02	0.97	7.07707	0.0566502
	PD: polar diameter; ED: equatorial diameter

## Sheet: CATA
Results of CATA questionnaire
	Group	Cultivar	fat*	sweet orange*	alembic juice*	bitter orange	orange juice*	albedo	zest*	fresh peel	dry peel	candied*	cooked	orange blossom	white blossom	lavander*	fresh	menthol	eucalyptus	pepper*	cardamom*	musky*	rosemary	citronnella*	lemon*	lime	blood orange*	pomelo	bergamot	oxydize*	hydrocarbon*
	a	Cam Mat	3	11	1	2	3	1	7	7	3	5	2	2	0	5	2	3	1	1	1	1	2	0	4	1	4	1	3	3	1
	b	Sanguinello	4	4	3	3	1	6	6	2	2	2	6	2	4	0	3	1	3	1	2	2	0	0	4	1	1	5	3	3	4
	c	Fisher navel	5	4	5	2	3	4	7	2	3	1	4	2	3	3	0	1	2	2	3	5	1	1	4	0	0	0	1	7	3
	b	Ruby	0	6	3	3	3	2	7	5	2	1	2	4	4	5	5	1	2	1	4	1	1	6	4	3	0	2	6	1	0
	a	Portugaise	1	8	0	5	2	3	5	7	3	3	2	0	3	4	4	4	1	1	1	4	0	1	4	3	3	1	4	1	1
	a	Cadenera	3	7	0	0	6	3	10	9	1	2	1	1	3	0	4	2	2	5	0	0	2	5	6	2	1	1	3	4	0
	b	Tarocco Chelif	5	7	1	2	3	6	3	4	1	3	2	2	4	2	2	2	0	0	1	3	0	3	6	1	1	4	2	6	4
	a	Pera	3	2	6	3	2	3	2	3	3	2	6	0	2	0	1	1	0	5	3	3	2	2	1	0	0	0	0	12	3
	d	Sakkaria Lokum	5	6	2	3	7	5	6	6	4	3	2	2	0	5	4	2	3	1	0	0	1	3	6	1	1	2	4	5	3
	a	Sweet	1	6	2	3	6	3	10	6	0	2	2	3	3	2	3	4	2	1	0	1	2	4	5	4	1	1	3	3	2
	d	Iaffaoui Douce	3	8	3	0	7	4	6	7	0	0	1	2	7	2	2	2	2	1	0	0	0	0	6	2	0	3	6	4	4
	b	Sanguinello Moscata Cuscuna	7	9	1	0	5	4	4	7	0	3	0	4	6	2	5	0	1	1	0	0	0	0	2	4	0	0	3	3	1
	a	Salustiana	1	11	0	1	7	0	7	6	1	3	0	2	3	3	6	5	2	2	2	0	2	0	7	4	2	2	1	2	0
	b	Maltaise demi sanguine SG	4	5	5	6	2	7	8	3	2	3	4	1	3	1	3	1	0	4	0	1	3	4	4	1	0	0	4	5	2
	b	Moro SG	4	7	2	6	4	3	10	5	4	5	4	2	1	1	4	4	4	2	1	1	3	2	6	4	1	2	2	2	1
	b	Boukhobza	1	6	1	4	2	3	13	7	2	3	1	2	4	4	1	2	2	6	1	1	0	3	9	0	2	0	4	3	3
	a	Pinneaple	3	10	3	0	4	4	6	6	3	4	3	5	5	4	3	0	2	2	1	0	2	1	5	0	0	2	2	1	3
	c	Cara Cara navel	0	10	1	1	6	1	6	4	1	3	1	3	3	1	5	0	4	3	2	1	0	3	7	2	2	1	3	3	4
	c	Navelate	4	8	4	5	2	4	9	3	1	1	3	4	2	5	3	3	0	2	3	2	3	4	4	3	0	0	1	3	1
	a	Natal	1	6	0	3	8	5	9	5	2	3	2	0	3	0	3	3	1	1	1	2	0	1	6	2	6	1	2	3	3
	a	Bisri	5	5	0	5	3	3	4	2	3	4	6	1	3	3	2	1	2	3	4	1	2	2	4	2	1	1	5	6	2
	c	Navelina SG	3	11	2	0	9	3	7	7	0	4	3	2	3	2	3	1	0	0	5	1	0	1	4	0	1	1	3	3	1
	b	Tarocco rosso	2	9	4	3	5	2	7	3	2	4	5	1	5	3	4	2	0	1	1	4	2	1	2	1	1	2	2	2	3
	c	Washington navel	0	8	1	5	3	2	8	4	3	2	2	2	1	3	3	0	2	3	0	3	2	0	9	2	1	2	2	1	1
	a	Salustiana SG	5	11	3	0	5	4	4	4	1	5	4	2	6	3	0	1	0	1	0	0	0	2	3	2	1	2	2	5	4
	a	Madame Vinous	4	9	1	2	4	5	11	4	0	2	1	4	4	2	2	2	1	3	1	0	0	2	8	4	5	0	4	1	3
	c	Navelina	1	12	1	3	6	7	7	5	3	2	1	2	2	5	1	3	2	2	1	4	0	2	2	1	1	3	2	3	0
	a	Lue Gim Gong	5	9	3	1	7	2	4	4	1	2	2	4	3	0	5	2	1	2	0	1	0	0	6	4	5	1	4	2	2
	c	Washington navel SG	3	8	2	0	6	6	7	7	1	2	3	3	3	3	5	1	1	1	0	0	0	2	7	4	0	3	2	3	3
	b	Petit Pierre demi sanguine	4	8	2	3	3	5	7	4	3	2	5	2	4	4	4	2	3	2	1	4	1	2	6	1	2	0	2	1	1
	a	Tarocco	6	5	1	5	3	3	8	2	4	3	2	2	3	5	0	1	0	1	2	3	0	6	5	3	1	1	2	4	0
	a	Fukuhara	5	8	2	3	4	2	6	6	1	3	1	1	3	4	3	0	1	0	0	0	0	1	10	3	2	1	1	4	1
	a	Quintela	2	9	1	0	5	0	6	6	0	1	0	2	3	4	6	4	3	2	1	1	1	2	8	4	3	3	2	2	0
	a	Huan Pi Chen	1	8	3	2	8	2	8	5	1	9	1	1	3	3	2	1	1	2	0	2	2	0	4	2	3	1	6	1	2
	a	Valencia late SG	4	8	4	2	3	4	6	3	4	1	5	3	3	1	3	3	3	3	1	3	2	5	1	2	2	3	0	4	1
	a	Shamouti	6	7	1	3	8	2	6	5	1	5	1	3	2	3	4	2	0	0	0	0	2	1	2	2	2	0	2	3	2
	b	Sanguine	3	7	3	4	5	4	8	3	2	6	2	4	2	3	2	3	2	2	2	2	0	1	6	2	1	3	4	1	2
	b	Sanguinelli	7	7	3	1	6	5	5	5	0	1	1	5	4	4	6	1	2	1	1	3	0	4	8	1	0	2	2	3	2
	b	Maltaise demi sanguine	3	7	4	1	1	3	5	5	1	2	3	3	3	4	1	2	0	6	2	4	0	1	3	1	1	1	2	9	4
	a	Hamlin	8	9	2	2	2	2	1	2	3	5	2	3	5	6	0	0	4	0	2	3	1	2	2	3	0	1	2	3	5
	a	Maltaise blonde	4	9	3	4	4	1	7	5	1	0	4	1	2	3	4	0	0	2	0	2	3	1	6	1	4	1	2	3	2
	b	Sokotoro	5	9	0	4	7	4	7	5	2	2	1	1	6	6	4	3	3	2	1	2	2	3	6	4	1	5	5	1	1
	a	Parson Brown	2	3	3	4	4	2	5	7	2	1	4	5	4	0	6	2	2	5	0	0	0	0	4	4	2	1	2	4	0
		Total	146	327	92	109	194	144	285	207	77	120	107	100	140	123	133	78	67	86	51	71	44	84	216	91	65	66	117	143	85
a=blond
b=blood		* The descriptor are significantly different between cultivars according to Cochran's Q test.
c=navel
d=acideless

## Sheet: Triangle
Results of Triangle test
	Comprison	correct	incorrect	p-value	d-prime
	Valencia Late - Tarocco	12	8	0.005706	1.976
	Valencia Late - Sanguinelli	12	8	0.005706	1.976
	Valencia Late - Shamouti	9	11	0.1342	1.193
	Shamouti - Sanguinelli	16	4	4.773e-06	3.129
	Sanguinelli - Tarocco	13	7	0.001332	2.233
	Tarocco - Shamouti	10	10	0.04692	1.466
				Total	1.9955
